# Supplementary material for: Bis(diisopropyl­ammonium) hexa­chlorido­stannate(IV)
Source: Acta Crystallogr Sect E Struct Rep Online. 2012 Oct 24;68(Pt 11):m1402–3. doi: 10.1107/S1600536812043371 (PMC3515144; doi:10.1107/S1600536812043371)
Supplement: Supplementary file 1 [file e-68-m1402-sup1.cif]

##############################################################################
#                                                                            #
# This CIF contains the data in a paper accepted for publication in          #
# Acta Crystallographica Section E. It conforms to the requirements of       #
# Notes for Authors for Acta Crystallographica Section E, and has been       #
# peer reviewed under the auspices of the IUCr Commission on Journals.       #
#                                                                            #
# Full details of the Crystallographic Information File format               #
# are given in the paper "The Crystallographic Information File (CIF):       #
# a New Standard Archive File for Crystallography" by S. R. Hall, F. H.      #
# Allen and I. D. Brown [Acta Cryst. (1991), A47, 655-685].                  #
#                                                                            #
# The current version of the core CIF dictionary is obtainable from          #
# ftp://ftp.iucr.org/pub/cif_core.dic.                                       #
#                                                                            #
# Software is freely available for graphical display of the structure(s)     #
# in this CIF. For information consult the CIF software page                 #
# http://www.iucr.org/resources/cif/software.                                #
#                                                                            #
# This file may be used for bona fide research purposes within the           #
# scientific community so long as proper attribution is given to the journal # 
# article from which it was obtained.                                        #
#                                                                            #
##############################################################################
data_I
_audit_creation_method     SHELXL-97
_chemical_name_systematic
;
Bis(diisopropylammonium) hexachloridostannate(IV)
;
_chemical_name_common     ?
_chemical_formula_moiety     '2(C6 H16 N +), Cl6 Sn 2-'
_chemical_formula_sum     'C12 H32 Cl6 N2 Sn'
_chemical_formula_iupac     '(C6 H16 N)2 [Sn Cl6]'
_chemical_formula_weight     535.81
_chemical_melting_point     ?
_symmetry_cell_setting     monoclinic
_symmetry_space_group_name_H-M     'P 21/n'
_symmetry_space_group_name_Hall     '-P 2yn'
loop_
    _symmetry_equiv_pos_as_xyz
    'x, y, z'
    '-x+1/2, y+1/2, -z+1/2'
    '-x, -y, -z'
    'x-1/2, -y-1/2, z-1/2'
_cell_length_a     9.54362(13)
_cell_length_b     11.98179(19)
_cell_length_c     9.90669(14)
_cell_angle_alpha     90.00
_cell_angle_beta     92.9406(14)
_cell_angle_gamma     90.00
_cell_volume     1131.33(3)
_cell_formula_units_Z     2
_cell_measurement_reflns_used     8237
_cell_measurement_theta_min     2.8847
_cell_measurement_theta_max     36.3246
_cell_measurement_temperature     100(2)
_exptl_crystal_description     plate
_exptl_crystal_colour     colourless
_exptl_crystal_size_max     0.3265
_exptl_crystal_size_mid     0.2679
_exptl_crystal_size_min     0.0837
_exptl_crystal_density_diffrn     1.573
_exptl_crystal_density_meas     ?
_exptl_crystal_density_method     'not measured'
_exptl_crystal_F_000     540
_exptl_absorpt_coefficient_mu     1.834
_exptl_absorpt_correction_type     numerical
_exptl_absorpt_process_details     '(CrysAlis PRO; Oxford Diffraction, 2009)'
_exptl_absorpt_correction_T_min     0.634
_exptl_absorpt_correction_T_max     0.922
_exptl_special_details
;
Absorption correction: CrysAlisPro (Oxford Diffraction, 2009).
Numerical absorption correction based on gaussian integration over
a multifaceted crystal model.
;
_diffrn_ambient_temperature     100(2)
_diffrn_radiation_type     MoK\a
_diffrn_radiation_wavelength     0.71073
_diffrn_radiation_source     'fine-focus sealed tube'
_diffrn_radiation_monochromator     graphite
_diffrn_measurement_device_type     'Oxford Diffraction Xcalibur Eos'
_diffrn_measurement_method     '\w scans'
_diffrn_detector_area_resol_mean     16.2711
_diffrn_reflns_number     11414
_diffrn_reflns_av_R_equivalents     0.0238
_diffrn_reflns_av_sigmaI/netI     0.0320
_diffrn_reflns_theta_min     2.89
_diffrn_reflns_theta_max     34.99
_diffrn_reflns_theta_full     34.99
_diffrn_measured_fraction_theta_max     1.000
_diffrn_measured_fraction_theta_full     1.000
_diffrn_reflns_limit_h_min     -15
_diffrn_reflns_limit_h_max     15
_diffrn_reflns_limit_k_min     -19
_diffrn_reflns_limit_k_max     19
_diffrn_reflns_limit_l_min     -12
_diffrn_reflns_limit_l_max     15
_diffrn_standards_number     ?
_diffrn_standards_interval_count     ?
_diffrn_standards_interval_time     ?
_diffrn_standards_decay_%     ?
_refine_special_details
;
Refinement of <i>F</i>^2^ against ALL reflections. The weighted <i>R</i>-factor
<i>wR</i> and goodness of fit <i>S</i> are based on <i>F</i>^2^, conventional
<i>R</i>-factors <i>R</i> are based on <i>F</i>, with <i>F</i> set to zero for
negative <i>F</i>^2^. The threshold expression of <i>F</i>^2^ >
\s(<i>F</i>^2^) is used only for calculating <i>R</i>-factors(gt) <i>etc</i>.
and is not relevant to the choice of reflections for refinement.
<i>R</i>-factors based on <i>F</i>^2^ are statistically about twice as large
as those based on <i>F</i>, and <i>R</i>- factors based on ALL data will be
even larger.
;
_reflns_number_total     4972
_reflns_number_gt     4468
_reflns_threshold_expression     I>2sigma(I)
_refine_ls_structure_factor_coef     Fsqd
_refine_ls_matrix_type     full
_refine_ls_R_factor_all     0.0254
_refine_ls_R_factor_gt     0.0209
_refine_ls_wR_factor_gt     0.0453
_refine_ls_wR_factor_ref     0.0481
_refine_ls_goodness_of_fit_ref     1.023
_refine_ls_restrained_S_all     1.023
_refine_ls_number_reflns     4972
_refine_ls_number_parameters     120
_refine_ls_number_restraints     0
_refine_ls_hydrogen_treatment     mixed
_refine_ls_weighting_scheme     calc
_refine_ls_weighting_details
                 'calc w=1/[\s^2^(Fo^2^)+(0.0186P)^2^] where P=(Fo^2^+2Fc^2^)/3'
_atom_sites_solution_hydrogens     geom
_atom_sites_solution_primary     direct
_atom_sites_solution_secondary     difmap
_refine_ls_shift/su_max     0.001
_refine_ls_shift/su_mean     0.000
_refine_diff_density_max     0.531
_refine_diff_density_min     -0.568
_refine_ls_extinction_method     'SHELXL97 (Sheldrick, 2008)'
_refine_ls_extinction_coef     0.0041(4)
_refine_ls_extinction_expression
                                  'Fc^*^=kFc[1+0.001xFc^2^\l^3^/sin(2\q)]^-1/4^'
loop_
    _atom_type_symbol
    _atom_type_description
    _atom_type_scat_dispersion_real
    _atom_type_scat_dispersion_imag
    _atom_type_scat_source
    'C' 'C' 0.0033 0.0016
                         'International Tables Vol C Tables 4.2.6.8 and 6.1.1.4'
    'H' 'H' 0.0000 0.0000
                         'International Tables Vol C Tables 4.2.6.8 and 6.1.1.4'
    'N' 'N' 0.0061 0.0033
                         'International Tables Vol C Tables 4.2.6.8 and 6.1.1.4'
    'Cl' 'Cl' 0.1484 0.1585
                         'International Tables Vol C Tables 4.2.6.8 and 6.1.1.4'
    'Sn' 'Sn' -0.6537 1.4246
                         'International Tables Vol C Tables 4.2.6.8 and 6.1.1.4'
_computing_data_collection     'CrysAlis PRO (Oxford Diffraction, 2009)'
_computing_cell_refinement     'CrysAlis PRO (Oxford Diffraction, 2009)'
_computing_data_reduction     'CrysAlis PRO (Oxford Diffraction, 2009)'
_computing_structure_solution     'SHELXS97 (Sheldrick, 2008)'
_computing_structure_refinement     'SHELXL97 (Sheldrick, 2008)'
_computing_molecular_graphics     'DIAMOND (Brandenburg, 2012)'
_computing_publication_material     'publCIF (Westrip, 2010)'
loop_
    _atom_site_type_symbol
    _atom_site_label
    _atom_site_fract_x
    _atom_site_fract_y
    _atom_site_fract_z
    _atom_site_U_iso_or_equiv
    _atom_site_adp_type
    _atom_site_calc_flag
    _atom_site_refinement_flags
    _atom_site_occupancy
    _atom_site_symmetry_multiplicity
    _atom_site_disorder_assembly
    _atom_site_disorder_group
    Sn Sn1 1.0000 0.0000 0.0000 0.01123(3) Uani d S 1 2 . .
    Cl Cl1 0.92766(3) 0.08742(2) 0.20722(2) 0.01631(6) Uani d . 1 1 . .
    Cl Cl2 1.11712(3) 0.17373(2) -0.06094(3) 0.01646(6) Uani d . 1 1 . .
    Cl Cl3 0.78698(3) 0.06606(2) -0.11335(3) 0.01563(5) Uani d . 1 1 . .
    N N1 0.68736(10) 0.27997(8) 0.11589(10) 0.01418(17) Uani d . 1 1 . .
    H H11 0.7445(17) 0.2227(14) 0.1090(15) 0.025(4) Uiso d . 1 1 . .
    H H12 0.6727(16) 0.2895(13) 0.2005(15) 0.025(4) Uiso d . 1 1 . .
    C C1 0.54865(11) 0.24787(9) 0.04603(11) 0.01420(19) Uani d . 1 1 . .
    H H1 0.5701(16) 0.2361(12) -0.0494(14) 0.017 Uiso d . 1 1 . .
    C C2 0.44162(12) 0.33988(10) 0.06181(12) 0.0186(2) Uani d . 1 1 . .
    H H2A 0.4352 0.3571 0.1559 0.025(2) Uiso calc R 1 1 . .
    H H2B 0.3517 0.3155 0.0251 0.025(2) Uiso calc R 1 1 . .
    H H2C 0.4702 0.4053 0.0144 0.025(2) Uiso calc R 1 1 . .
    C C3 0.50358(13) 0.13875(10) 0.10779(13) 0.0213(2) Uani d . 1 1 . .
    H H3A 0.5742 0.0831 0.0957 0.025(2) Uiso calc R 1 1 . .
    H H3B 0.4166 0.1148 0.0642 0.025(2) Uiso calc R 1 1 . .
    H H3C 0.4914 0.1492 0.2025 0.025(2) Uiso calc R 1 1 . .
    C C4 0.75609(12) 0.38701(10) 0.07441(12) 0.0171(2) Uani d . 1 1 . .
    H H4 0.6925(16) 0.4433(13) 0.0962(14) 0.020 Uiso d . 1 1 . .
    C C5 0.89127(14) 0.40009(12) 0.16051(14) 0.0272(3) Uani d . 1 1 . .
    H H5A 0.8715 0.3948 0.2543 0.036(3) Uiso calc R 1 1 . .
    H H5B 0.9321 0.4716 0.1432 0.036(3) Uiso calc R 1 1 . .
    H H5C 0.9557 0.3422 0.1384 0.036(3) Uiso calc R 1 1 . .
    C C6 0.78081(14) 0.38572(12) -0.07562(12) 0.0238(2) Uani d . 1 1 . .
    H H6A 0.8376 0.3224 -0.0961 0.035(3) Uiso calc R 1 1 . .
    H H6B 0.8281 0.4530 -0.0997 0.035(3) Uiso calc R 1 1 . .
    H H6C 0.6924 0.3809 -0.1260 0.035(3) Uiso calc R 1 1 . .
loop_
    _atom_site_aniso_label
    _atom_site_aniso_U_11
    _atom_site_aniso_U_22
    _atom_site_aniso_U_33
    _atom_site_aniso_U_12
    _atom_site_aniso_U_13
    _atom_site_aniso_U_23
    Sn1 0.01016(5) 0.01241(5) 0.01133(5) 0.00038(3) 0.00261(3) 0.00032(3)
    Cl1 0.01780(12) 0.01875(12) 0.01260(10) 0.00316(9) 0.00306(9) -0.00157(9)
    Cl2 0.01694(12) 0.01595(12) 0.01663(11) -0.00356(9) 0.00218(9) 0.00126(9)
    Cl3 0.01222(10) 0.01879(12) 0.01588(11) 0.00180(9) 0.00070(9) 0.00081(10)
    N1 0.0125(4) 0.0154(4) 0.0148(4) 0.0002(3) 0.0028(3) 0.0007(4)
    C1 0.0133(4) 0.0151(5) 0.0143(4) -0.0012(4) 0.0026(4) -0.0016(4)
    C2 0.0156(5) 0.0187(5) 0.0215(5) 0.0019(4) 0.0005(4) -0.0009(4)
    C3 0.0207(5) 0.0159(5) 0.0280(6) -0.0038(4) 0.0079(5) 0.0012(5)
    C4 0.0151(5) 0.0135(5) 0.0231(5) -0.0024(4) 0.0048(4) -0.0016(4)
    C5 0.0198(6) 0.0310(7) 0.0307(6) -0.0091(5) 0.0012(5) -0.0068(6)
    C6 0.0235(6) 0.0242(6) 0.0243(6) -0.0051(5) 0.0073(5) 0.0059(5)
_geom_special_details
;
 All esds (except the esd in the dihedral angle between two l.s. planes)
 are estimated using the full covariance matrix.  The cell esds are taken
 into account individually in the estimation of esds in distances, angles
 and torsion angles; correlations between esds in cell parameters are only
 used when they are defined by crystal symmetry.  An approximate (isotropic)
 treatment of cell esds is used for estimating esds involving l.s. planes.
;
loop_
    _geom_bond_atom_site_label_1
    _geom_bond_atom_site_label_2
    _geom_bond_site_symmetry_2
    _geom_bond_distance
    _geom_bond_publ_flag
    Sn1 Cl3 3_755 2.4055(3) ?
    Sn1 Cl3 . 2.4055(3) ?
    Sn1 Cl1 . 2.4359(3) ?
    Sn1 Cl1 3_755 2.4359(3) ?
    Sn1 Cl2 . 2.4527(3) ?
    Sn1 Cl2 3_755 2.4527(3) ?
    N1 C4 . 1.5073(15) ?
    N1 C1 . 1.5117(14) ?
    N1 H11 . 0.881(16) ?
    N1 H12 . 0.864(15) ?
    C1 C3 . 1.5153(16) ?
    C1 C2 . 1.5164(16) ?
    C1 H1 . 0.988(14) ?
    C2 H2A . 0.9600 ?
    C2 H2B . 0.9600 ?
    C2 H2C . 0.9600 ?
    C3 H3A . 0.9600 ?
    C3 H3B . 0.9600 ?
    C3 H3C . 0.9600 ?
    C4 C6 . 1.5168(16) ?
    C4 C5 . 1.5178(17) ?
    C4 H4 . 0.940(16) ?
    C5 H5A . 0.9600 ?
    C5 H5B . 0.9600 ?
    C5 H5C . 0.9600 ?
    C6 H6A . 0.9600 ?
    C6 H6B . 0.9600 ?
    C6 H6C . 0.9600 ?
loop_
    _geom_angle_atom_site_label_1
    _geom_angle_atom_site_label_2
    _geom_angle_atom_site_label_3
    _geom_angle_site_symmetry_1
    _geom_angle_site_symmetry_3
    _geom_angle
    _geom_angle_publ_flag
    Cl3 Sn1 Cl3 3_755 . 180.000(18) ?
    Cl3 Sn1 Cl1 3_755 . 90.994(9) ?
    Cl3 Sn1 Cl1 . . 89.006(9) ?
    Cl3 Sn1 Cl1 3_755 3_755 89.006(9) ?
    Cl3 Sn1 Cl1 . 3_755 90.994(9) ?
    Cl1 Sn1 Cl1 . 3_755 180.000(13) ?
    Cl3 Sn1 Cl2 3_755 . 90.528(9) ?
    Cl3 Sn1 Cl2 . . 89.472(9) ?
    Cl1 Sn1 Cl2 . . 89.711(9) ?
    Cl1 Sn1 Cl2 3_755 . 90.289(9) ?
    Cl3 Sn1 Cl2 3_755 3_755 89.472(9) ?
    Cl3 Sn1 Cl2 . 3_755 90.528(9) ?
    Cl1 Sn1 Cl2 . 3_755 90.289(9) ?
    Cl1 Sn1 Cl2 3_755 3_755 89.711(9) ?
    Cl2 Sn1 Cl2 . 3_755 180.000(13) ?
    C4 N1 C1 . . 118.34(9) ?
    C4 N1 H11 . . 111.2(10) ?
    C1 N1 H11 . . 107.3(10) ?
    C4 N1 H12 . . 104.2(11) ?
    C1 N1 H12 . . 107.3(10) ?
    H11 N1 H12 . . 108.0(14) ?
    N1 C1 C3 . . 107.14(9) ?
    N1 C1 C2 . . 110.28(9) ?
    C3 C1 C2 . . 112.27(10) ?
    N1 C1 H1 . . 104.8(9) ?
    C3 C1 H1 . . 109.9(9) ?
    C2 C1 H1 . . 112.1(9) ?
    C1 C2 H2A . . 109.5 ?
    C1 C2 H2B . . 109.5 ?
    H2A C2 H2B . . 109.5 ?
    C1 C2 H2C . . 109.5 ?
    H2A C2 H2C . . 109.5 ?
    H2B C2 H2C . . 109.5 ?
    C1 C3 H3A . . 109.5 ?
    C1 C3 H3B . . 109.5 ?
    H3A C3 H3B . . 109.5 ?
    C1 C3 H3C . . 109.5 ?
    H3A C3 H3C . . 109.5 ?
    H3B C3 H3C . . 109.5 ?
    N1 C4 C6 . . 110.50(9) ?
    N1 C4 C5 . . 107.69(10) ?
    C6 C4 C5 . . 112.41(10) ?
    N1 C4 H4 . . 104.7(9) ?
    C6 C4 H4 . . 111.5(9) ?
    C5 C4 H4 . . 109.7(9) ?
    C4 C5 H5A . . 109.5 ?
    C4 C5 H5B . . 109.5 ?
    H5A C5 H5B . . 109.5 ?
    C4 C5 H5C . . 109.5 ?
    H5A C5 H5C . . 109.5 ?
    H5B C5 H5C . . 109.5 ?
    C4 C6 H6A . . 109.5 ?
    C4 C6 H6B . . 109.5 ?
    H6A C6 H6B . . 109.5 ?
    C4 C6 H6C . . 109.5 ?
    H6A C6 H6C . . 109.5 ?
    H6B C6 H6C . . 109.5 ?
loop_
    _geom_torsion_atom_site_label_1
    _geom_torsion_atom_site_label_2
    _geom_torsion_atom_site_label_3
    _geom_torsion_atom_site_label_4
    _geom_torsion_site_symmetry_1
    _geom_torsion_site_symmetry_2
    _geom_torsion_site_symmetry_3
    _geom_torsion_site_symmetry_4
    _geom_torsion
    _geom_torsion_publ_flag
    C4 N1 C1 C3 . . . . -179.42(9) ?
    C4 N1 C1 C2 . . . . -56.96(12) ?
    C1 N1 C4 C6 . . . . -57.67(13) ?
    C1 N1 C4 C5 . . . . 179.20(10) ?
loop_
    _geom_hbond_atom_site_label_D
    _geom_hbond_atom_site_label_H
    _geom_hbond_atom_site_label_A
    _geom_hbond_site_symmetry_A
    _geom_hbond_distance_DH
    _geom_hbond_distance_HA
    _geom_hbond_distance_DA
    _geom_hbond_angle_DHA
    N1 H11 Cl1 . 0.881(16) 2.541(16) 3.3449(10) 152.1(13)
    N1 H12 Cl2 4_566 0.864(15) 2.488(15) 3.3507(10) 176.0(14)
_iucr_refine_instructions_details
;
TITL exp_606_100 in P2(1)/n
REM P2(1)/n (#14 in standard setting)
CELL 0.71073   9.543619  11.981791   9.906688  90.0000  92.9406  90.0000
ZERR    4.00   0.000131   0.000186   0.000141   0.0000   0.0014   0.0000
LATT  1
SYMM -x+1/2, y+1/2,-z+1/2
SFAC C H N Cl Sn
UNIT 24 64 4 12 2
LIST 4 ! automatically inserted. Change 6 to 4 for CHECKCIF!!
OMIT -2 70
L.S. 7
BOND $H
ACTA
EQIV  $1 x-0.5, -y+0.5, z+0.5
HTAB N1 Cl1
HTAB N1 Cl2_$1
HTAB N1 CL3
CONF
FMAP 2
PLAN -12
HTAB
WGHT    0.018600
EXTI    0.004072
FVAR       6.03008   0.02502   0.02487   0.03591   0.03509
SN1   5    1.000000    0.000000    0.000000    10.50000    0.01016    0.01241 =
         0.01133    0.00032    0.00261    0.00038
CL1   4    0.927664    0.087415    0.207224    11.00000    0.01780    0.01875 =
         0.01260   -0.00157    0.00306    0.00316
CL2   4    1.117122    0.173725   -0.060938    11.00000    0.01694    0.01595 =
         0.01663    0.00126    0.00218   -0.00356
CL3   4    0.786976    0.066057   -0.113347    11.00000    0.01222    0.01879 =
         0.01588    0.00081    0.00070    0.00180
N1    3    0.687358    0.279965    0.115890    11.00000    0.01255    0.01543 =
         0.01477    0.00068    0.00275    0.00024
H11   2    0.744512    0.222705    0.109027    11.00000    0.02473
H12   2    0.672743    0.289541    0.200506    11.00000    0.02471
C1    1    0.548652    0.247874    0.046030    11.00000    0.01333    0.01513 =
         0.01434   -0.00162    0.00259   -0.00115
H1    2    0.570132    0.236053   -0.049406    11.00000   -1.20000
C2    1    0.441619    0.339880    0.061813    11.00000    0.01556    0.01873 =
         0.02149   -0.00092    0.00049    0.00187
AFIX 137
H2A   2    0.435197    0.357104    0.155933    11.00000   21.00000
H2B   2    0.351734    0.315511    0.025069    11.00000   21.00000
H2C   2    0.470168    0.405273    0.014430    11.00000   21.00000
AFIX   0
C3    1    0.503576    0.138745    0.107790    11.00000    0.02070    0.01589 =
         0.02800    0.00116    0.00789   -0.00377
AFIX 137
H3A   2    0.574219    0.083099    0.095733    11.00000   31.00000
H3B   2    0.416555    0.114798    0.064219    11.00000   31.00000
H3C   2    0.491398    0.149202    0.202547    11.00000   31.00000
AFIX   0
C4    1    0.756089    0.387013    0.074407    11.00000    0.01510    0.01346 =
         0.02307   -0.00158    0.00480   -0.00237
H4    2    0.692508    0.443326    0.096224    11.00000   -1.20000
C5    1    0.891269    0.400089    0.160513    11.00000    0.01977    0.03099 =
         0.03068   -0.00681    0.00116   -0.00907
AFIX 137
H5A   2    0.871451    0.394825    0.254330    11.00000   41.00000
H5B   2    0.932150    0.471554    0.143229    11.00000   41.00000
H5C   2    0.955708    0.342158    0.138443    11.00000   41.00000
AFIX   0
C6    1    0.780807    0.385721   -0.075619    11.00000    0.02351    0.02422 =
         0.02433    0.00586    0.00725   -0.00507
AFIX 137
H6A   2    0.837566    0.322403   -0.096137    11.00000   51.00000
H6B   2    0.828131    0.453001   -0.099661    11.00000   51.00000
H6C   2    0.692370    0.380942   -0.126008    11.00000   51.00000
AFIX 0
HKLF 4
REM  exp_606_100 in P2(1)/n
REM R1 =  0.0209 for   4468 Fo > 4sig(Fo)  and  0.0254 for all   4972 data
REM    120 parameters refined using      0 restraints
END
;
data_global
_journal_date_recd_electronic     2012-09-27
_journal_date_accepted     2012-10-18
_journal_name_full     'Acta Crystallographica, Section E'
_journal_year     2012
_journal_volume     68
_journal_issue     11
_journal_page_first     m1402
_journal_page_last     m1403
_journal_paper_category     QM
_journal_paper_doi     10.1107/S1600536812043371
_journal_coeditor_code     MW2089
_publ_contact_author_name     'Guido J. Reiss'
_publ_contact_author_address
;   'Guido J. Reiss'
     Institut f\"ur Anorganische Chemie und Strukturchemie
     Lehrstuhl II: Material- und Strukturforschung
     Heinrich-Heine-Universit\"at D\"usseldorf
     Universit\"atsstrasse 1
     D-40225 D\"usseldorf
     Germany
;
_publ_contact_author_email     'reissg@hhu.de'
_publ_contact_author_fax     '049 211 81 14146'
_publ_contact_author_phone     '049 211 81 13164'
_publ_section_title
;
Bis(diisopropylammonium) hexachloridostannate(IV)
;
loop_
    _publ_author_name
    _publ_author_address
    'Guido J. Reiss'
;    Institut f\"ur Anorganische Chemie und Strukturchemie
     Lehrstuhl II: Material- und Strukturforschung
     Heinrich-Heine-Universit\"at D\"usseldorf
     Universit\"atsstrasse 1
     D-40225 D\"usseldorf
     Germany
;
    'Cora Helmbrecht'
;    Institut f\"ur Anorganische Chemie und Strukturchemie
     Lehrstuhl II: Material- und Strukturforschung
     Heinrich-Heine-Universit\"at D\"usseldorf
     Universit\"atsstrasse 1
     D-40225 D\"usseldorf
     Germany
;
