# Supplementary material for: Bis(diisopropyl­ammonium) hexa­chlorido­stannate(IV)
Source: Acta Crystallogr Sect E Struct Rep Online. 2012 Oct 24;68(Pt 11):m1402–3. doi: 10.1107/S1600536812043371 (PMC3515144; doi:10.1107/S1600536812043371)
Supplement: Supplementary file 2 [file e-68-m1402-Isup2.hkl]

# 
# h,k,l, Fc-squared, Fo-squared, sigma(Fo-squared) and status flag 
# 
data_I
_shelx_title ' exp_606_100 in P2(1)/n' 
_shelx_refln_list_code          4 
_shelx_F_calc_maximum      168.80 
_exptl_crystal_F_000       540.00 
_reflns_d_resolution_high  0.6196 
 
loop_ 
 _symmetry_equiv_pos_as_xyz 
 'x, y, z' 
 '-x+1/2, y+1/2, -z+1/2' 
 '-x, -y, -z' 
 'x-1/2, -y-1/2, z-1/2' 
 
_cell_length_a     9.5436 
_cell_length_b    11.9818 
_cell_length_c     9.9067 
_cell_angle_alpha  90.000 
_cell_angle_beta   92.941 
_cell_angle_gamma  90.000 
 
_shelx_F_squared_multiplier     1.000 
 
loop_ 
 _refln_index_h 
 _refln_index_k 
 _refln_index_l 
 _refln_F_squared_calc 
 _refln_F_squared_meas 
 _refln_F_squared_sigma 
 _refln_observed_status 
   2   0   0     6958.13     7111.78    291.34 o 
   4   0   0     5593.48     5734.73     87.00 o 
   6   0   0       85.31       90.47      6.97 o 
   8   0   0     1429.82     1402.79     57.01 o 
  10   0   0     3645.05     3580.11     91.06 o 
  12   0   0      132.57      133.83     15.35 o 
  14   0   0     1546.64     1703.00     90.85 o 
   2   1   0      139.77      132.75      6.12 o 
   3   1   0     2360.80     2264.01     30.17 o 
   4   1   0      184.82      163.41     12.35 o 
   5   1   0     4045.19     4037.45     52.32 o 
   6   1   0     1504.36     1497.84     23.63 o 
   7   1   0       46.67       60.22      5.19 o 
   8   1   0      302.54      306.31     26.71 o 
   9   1   0     2275.35     2211.82     51.59 o 
  10   1   0      173.32      169.10     11.01 o 
  11   1   0      723.37      722.07     24.04 o 
  12   1   0      512.90      509.97     34.50 o 
  13   1   0      987.54     1007.16     33.41 o 
  14   1   0      125.94      146.91     17.85 o 
  15   1   0     1277.57     1357.99     59.99 o 
   0   2   0     6135.75     7100.00    243.22 o 
   1   2   0      806.18      793.08     30.18 o 
   2   2   0     2856.22     2712.26     58.67 o 
   3   2   0      189.13      213.07      7.96 o 
   4   2   0    10375.59    10182.02     75.98 o 
   5   2   0     2966.11     2942.96     45.43 o 
   6   2   0     1708.67     1652.31     55.84 o 
   7   2   0     1281.35     1333.12     24.58 o 
   8   2   0     1267.88     1278.55     31.99 o 
   9   2   0     1015.97      983.43     29.77 o 
  10   2   0     2034.94     1989.95     37.45 o 
  11   2   0      422.18      415.41     18.87 o 
  12   2   0     1211.13     1191.79     34.04 o 
  13   2   0      370.80      387.66     20.50 o 
  14   2   0     2047.42     2074.80     97.57 o 
  15   2   0      471.89      584.39     39.30 o 
   1   3   0     2266.74     2197.56     71.55 o 
   2   3   0    13774.66    14686.01     78.19 o 
   3   3   0    11011.51    11266.03     46.18 o 
   4   3   0       85.22       94.57     13.09 o 
   5   3   0    12890.52    12607.37    106.97 o 
   6   3   0     2900.17     2937.56     41.84 o 
   7   3   0     1791.96     1819.33     31.16 o 
   8   3   0     1830.97     1798.63     33.18 o 
   9   3   0     2101.98     2053.34     37.80 o 
  10   3   0        0.46        3.22      4.10 o 
  11   3   0     1305.21     1289.38     33.82 o 
  12   3   0      204.28      207.90     28.42 o 
  13   3   0     2050.06     2017.45     84.17 o 
  14   3   0       30.36       41.03     10.09 o 
  15   3   0      387.06      405.85     32.56 o 
   0   4   0      229.01      270.23     10.38 o 
   1   4   0     7337.13     7714.96     52.18 o 
   2   4   0     3833.15     3913.23    110.15 o 
   3   4   0      479.14      491.78     13.30 o 
   4   4   0     4561.69     4455.04     51.68 o 
   5   4   0       42.15       35.70      4.57 o 
   6   4   0     7282.50     7265.05     67.46 o 
   7   4   0      197.08      199.39     17.40 o 
   8   4   0     1099.59     1136.27     46.41 o 
   9   4   0      565.48      572.45     23.21 o 
  10   4   0     1034.61     1042.34     35.58 o 
  11   4   0      434.63      434.38     22.75 o 
  12   4   0      643.56      637.46     29.14 o 
  13   4   0      284.94      267.71     19.76 o 
  14   4   0      246.16      234.04     19.55 o 
  15   4   0       42.53       41.85      9.34 o 
   1   5   0     6318.31     6649.80     46.25 o 
   2   5   0     1002.83      955.16     21.39 o 
   3   5   0     1515.15     1481.38     28.45 o 
   4   5   0      270.98      268.05     13.14 o 
   5   5   0     2574.11     2667.87     53.83 o 
   6   5   0      131.08      148.80     10.63 o 
   7   5   0     7199.09     7188.18     86.91 o 
   8   5   0     1041.40      991.16     29.03 o 
   9   5   0     4024.84     3890.81     95.00 o 
  10   5   0      450.15      448.33     24.94 o 
  11   5   0     1071.87     1052.81     35.81 o 
  12   5   0        1.02        1.37      3.39 o 
  13   5   0       44.88       40.62      7.87 o 
  14   5   0        0.78        4.12      5.51 o 
   0   6   0      322.24      356.73     17.60 o 
   1   6   0      560.35      627.51     15.28 o 
   2   6   0     7949.21     8275.73    192.26 o 
   3   6   0     1408.36     1354.63     32.56 o 
   4   6   0      544.31      578.82     18.01 o 
   5   6   0      314.83      325.93      8.91 o 
   6   6   0     6000.08     5923.38    104.98 o 
   7   6   0      146.94      152.57     11.26 o 
   8   6   0     7305.03     7266.51     98.88 o 
   9   6   0        2.31        3.14      3.08 o 
  10   6   0     1209.31     1181.15     40.06 o 
  11   6   0       20.88       22.83      6.20 o 
  12   6   0      564.38      574.20     28.24 o 
  13   6   0       53.26       34.09      8.06 o 
  14   6   0       22.40       18.88      5.88 o 
   1   7   0      946.87      965.15     16.80 o 
   2   7   0     1885.62     1871.89     29.61 o 
   3   7   0     5478.94     5740.54    114.58 o 
   4   7   0      315.36      297.94     13.07 o 
   5   7   0      259.49      258.65     17.43 o 
   6   7   0      976.20      964.33     26.51 o 
   7   7   0     6931.95     6974.56     75.94 o 
   8   7   0      445.22      417.17     19.69 o 
   9   7   0      596.14      560.39     24.15 o 
  10   7   0       70.70       75.38      9.73 o 
  11   7   0      613.84      613.63     35.73 o 
  12   7   0       24.70       32.27      7.34 o 
  13   7   0      157.91      149.25     15.32 o 
  14   7   0        2.04       -1.82      4.33 o 
   0   8   0      463.48      512.15     19.14 o 
   1   8   0       83.34       84.22      5.44 o 
   2   8   0     5790.69     5805.22     68.46 o 
   3   8   0     1440.16     1431.31     28.53 o 
   4   8   0     5479.22     5456.86     58.78 o 
   5   8   0       43.21       38.91      5.19 o 
   6   8   0     3264.52     3174.49     49.81 o 
   7   8   0      122.42      114.99     10.05 o 
   8   8   0     1467.85     1453.35     37.57 o 
   9   8   0       52.12       38.12      6.46 o 
  10   8   0      136.78      125.99     12.53 o 
  11   8   0        1.80        2.67      4.25 o 
  12   8   0     1855.61     1825.91     54.83 o 
  13   8   0       75.23       60.69     10.26 o 
  14   8   0      147.19      134.80     15.59 o 
   1   9   0      661.41      666.48     16.15 o 
   2   9   0      446.38      459.95     16.65 o 
   3   9   0     5755.43     5926.64     76.49 o 
   4   9   0      215.83      204.58     11.84 o 
   5   9   0     2522.02     2524.03     43.79 o 
   6   9   0      788.26      741.65     29.56 o 
   7   9   0     2532.64     2473.73     48.12 o 
   8   9   0      117.14      111.27     13.01 o 
   9   9   0        9.66        5.39      5.94 o 
  10   9   0       80.24       60.81     15.66 o 
  11   9   0     2058.57     2053.45     86.02 o 
  12   9   0      138.75      136.02     14.79 o 
  13   9   0      759.10      755.03     35.58 o 
   0  10   0     2475.87     2555.59     48.19 o 
   1  10   0      752.27      761.85     22.16 o 
   2  10   0     2410.04     2603.85     51.79 o 
   3  10   0      638.83      618.26     29.02 o 
   4  10   0      880.88      916.59     26.40 o 
   5  10   0     1174.97     1081.27     31.57 o 
   6  10   0      490.61      468.35     20.59 o 
   7  10   0      344.34      352.24     18.61 o 
   8  10   0      905.87      880.99     46.62 o 
   9  10   0      637.89      604.42     32.06 o 
  10  10   0      685.27      685.32     29.98 o 
  11  10   0      129.80      127.91     13.41 o 
  12  10   0     1374.41     1450.13     48.15 o 
  13  10   0       71.84       55.51     10.18 o 
   1  11   0     6386.39     6592.99     76.62 o 
   2  11   0        0.02        1.42      2.87 o 
   3  11   0     2386.90     2405.19     44.99 o 
   4  11   0      192.58      153.17     11.32 o 
   5  11   0      131.58      114.12     10.29 o 
   6  11   0      749.86      722.16     26.83 o 
   7  11   0      839.39      810.26     42.27 o 
   8  11   0      132.84      109.13     11.33 o 
   9  11   0     1028.21     1033.01     42.04 o 
  10  11   0       36.26       31.45      6.50 o 
  11  11   0      688.48      692.15     32.42 o 
  12  11   0       14.53       22.06      6.67 o 
   0  12   0     6614.37     6876.69    161.74 o 
   1  12   0      924.26      903.21     37.17 o 
   2  12   0     3693.52     3720.94     56.25 o 
   3  12   0       97.09       95.22      9.19 o 
   4  12   0      137.63      137.47     11.35 o 
   5  12   0       62.71       64.20      7.86 o 
   6  12   0      111.88       90.81      9.82 o 
   7  12   0      264.17      242.48     16.77 o 
   8  12   0      495.83      450.62     23.38 o 
   9  12   0        3.99        0.68      6.65 o 
  10  12   0      555.58      567.88     28.76 o 
  11  12   0      267.17      273.27     20.82 o 
  12  12   0      144.99      147.25     15.53 o 
   1  13   0     2737.63     2801.00     50.30 o 
   2  13   0       95.11      114.93     10.54 o 
   3  13   0      527.29      533.48     22.61 o 
   4  13   0      212.34      191.25     16.20 o 
   5  13   0     1472.52     1477.42     48.43 o 
   6  13   0       48.37       15.92      9.19 o 
   7  13   0       13.76        5.25      3.70 o 
   8  13   0       71.95       65.56      9.31 o 
   9  13   0      714.96      704.27     47.86 o 
  10  13   0      625.42      653.67     31.58 o 
  11  13   0      318.51      300.70     22.14 o 
   0  14   0      850.34      829.12     48.24 o 
   1  14   0        6.77       14.78      4.91 o 
   2  14   0      488.75      493.55     22.46 o 
   3  14   0      231.93      234.02     15.66 o 
   4  14   0     2524.97     2515.08     52.45 o 
   5  14   0      374.58      379.72     21.00 o 
   6  14   0     1565.35     1581.32     43.92 o 
   7  14   0       14.48        3.33      4.28 o 
   8  14   0       69.21       73.00     10.00 o 
   9  14   0       78.28       74.20     10.51 o 
  10  14   0      964.55      908.69     37.96 o 
   1  15   0      236.60      219.33     18.91 o 
   2  15   0      365.08      360.63     46.74 o 
   3  15   0      454.25      473.97     23.30 o 
   4  15   0      650.93      682.54     28.65 o 
   5  15   0     2020.20     2013.49     50.09 o 
   6  15   0       24.74       29.20      7.05 o 
   7  15   0      118.69      108.85     12.17 o 
   8  15   0        7.03        5.10      3.86 o 
   9  15   0      755.50      751.47     34.11 o 
   0  16   0      873.61      834.82     56.77 o 
   1  16   0      548.46      557.40     31.63 o 
   2  16   0      127.41      128.85     15.08 o 
   3  16   0       84.45       94.65     12.69 o 
   4  16   0     1304.27     1302.81     41.07 o 
   5  16   0        2.76        7.63      5.82 o 
   6  16   0      630.69      585.64     28.77 o 
   7  16   0      205.94      214.28     17.82 o 
   8  16   0      846.82      880.39     48.48 o 
   1  17   0      650.74      655.01     51.35 o 
   2  17   0       26.29       20.71      5.82 o 
   3  17   0      148.85      121.88     15.40 o 
   4  17   0      218.21      222.53     21.08 o 
   5  17   0      618.02      648.87     30.48 o 
   6  17   0        0.06       -1.89      5.25 o 
   7  17   0      949.91      844.00     36.33 o 
   0  18   0      856.11      855.79     61.69 o 
   1  18   0        3.50       20.66      7.76 o 
   2  18   0       15.19       10.20      4.73 o 
   3  18   0      256.05      263.73     37.60 o 
   4  18   0      352.42      378.70     28.19 o 
   5  18   0        0.27        0.99      8.63 o 
   1  19   0      291.83      288.13     26.37 o 
   2  19   0      117.21      109.50     20.61 o 
 -15   0   1     1142.65     1148.51     55.57 o 
 -13   0   1      218.97      210.57     30.78 o 
 -11   0   1     1501.12     1447.01     49.56 o 
  -9   0   1    10129.16    10159.91    167.05 o 
  -7   0   1     2683.96     2587.74     71.73 o 
  -5   0   1     1616.78     1516.09     45.63 o 
  -3   0   1     8297.11     8418.02     84.39 o 
  -1   0   1     4803.86     5240.58     40.27 o 
   1   0   1    18151.86    17013.99    581.37 o 
   3   0   1     9496.79     9712.54     57.01 o 
   5   0   1     2931.45     2955.07     39.02 o 
   7   0   1      521.27      548.28     16.22 o 
   9   0   1     7213.59     7300.02     94.53 o 
  11   0   1       15.68       18.76      6.03 o 
  13   0   1     1200.53     1328.63     75.08 o 
  15   0   1      118.01       90.84     22.63 o 
 -15   1   1       59.67       54.74     10.69 o 
 -14   1   1     1367.10     1387.78     47.48 o 
 -13   1   1       82.40       66.69     11.86 o 
 -12   1   1      572.56      533.36     22.08 o 
 -11   1   1       14.33        9.38      3.75 o 
 -10   1   1     6687.98     6747.62    103.34 o 
  -9   1   1      742.39      720.16     31.63 o 
  -8   1   1     2134.78     2145.67     50.61 o 
  -7   1   1      323.99      354.81     20.62 o 
  -6   1   1     4623.58     4628.95     58.52 o 
  -5   1   1        3.27       11.61      1.60 o 
  -4   1   1      671.41      668.04     19.13 o 
  -3   1   1     1124.27     1113.85     41.58 o 
  -2   1   1     5779.34     5629.78     41.56 o 
  -1   1   1      607.65      597.55     15.57 o 
   1   1   1     3297.49     3169.67     32.03 o 
   2   1   1    11603.84    11634.73    150.42 o 
   3   1   1     6289.51     6476.77     78.08 o 
   4   1   1    11743.13    11811.58    110.97 o 
   5   1   1     3921.30     4084.63     33.19 o 
   6   1   1     2262.41     2285.35     24.93 o 
   7   1   1     1013.61     1027.31     17.97 o 
   8   1   1     3050.02     3036.48     36.56 o 
   9   1   1        8.43        6.10      2.58 o 
  10   1   1     1056.79     1032.36     26.83 o 
  11   1   1      157.34      128.77     10.19 o 
  12   1   1      173.52      172.45     14.85 o 
  13   1   1      134.39      136.03     13.82 o 
  14   1   1     1314.59     1362.99     57.32 o 
  15   1   1       67.17       80.25     12.41 o 
 -15   2   1      665.94      732.42     43.94 o 
 -14   2   1      234.84      236.34     17.92 o 
 -13   2   1      831.61      818.19     29.80 o 
 -12   2   1      215.20      196.35     14.10 o 
 -11   2   1     2393.66     2451.78     78.52 o 
 -10   2   1      637.35      630.49     34.60 o 
  -9   2   1     1337.49     1333.16     42.88 o 
  -8   2   1      636.60      652.60     34.18 o 
  -7   2   1      667.33      688.75     18.20 o 
  -6   2   1      714.84      677.31     24.24 o 
  -5   2   1     8901.57     8590.93     79.63 o 
  -4   2   1      395.93      414.77     16.23 o 
  -3   2   1     1407.29     1379.13     25.29 o 
  -2   2   1      170.52      176.68      6.04 o 
  -1   2   1    23469.95    23822.52     68.86 o 
   0   2   1      174.06      179.75      5.72 o 
   1   2   1     7074.92     7198.67     28.01 o 
   2   2   1     9982.77    10366.14     83.54 o 
   3   2   1    13262.59    13378.10     72.35 o 
   4   2   1     1246.55     1351.28     16.56 o 
   5   2   1    13147.17    12912.53     78.12 o 
   6   2   1     1852.38     1834.87     26.14 o 
   7   2   1      285.13      295.04     11.51 o 
   8   2   1      223.79      196.99     11.15 o 
   9   2   1     1077.60     1131.28     26.07 o 
  10   2   1       18.57       11.05      2.69 o 
  11   2   1      116.92      112.47      9.89 o 
  12   2   1      754.28      758.07     29.03 o 
  13   2   1     1405.75     1414.79     67.48 o 
  14   2   1       25.32       29.87     10.17 o 
  15   2   1      711.51      727.01     43.87 o 
 -15   3   1      221.92      224.59     33.27 o 
 -14   3   1      802.68      790.63     56.04 o 
 -13   3   1       16.63        7.27      6.32 o 
 -12   3   1     1454.29     1485.19     50.71 o 
 -11   3   1      524.96      505.67     22.12 o 
 -10   3   1     1274.86     1246.90     31.71 o 
  -9   3   1     1116.40     1085.63     31.73 o 
  -8   3   1       59.87       62.59      7.05 o 
  -7   3   1      978.47      965.25     25.81 o 
  -6   3   1     2975.07     2865.67     41.18 o 
  -5   3   1     1115.89     1112.37     23.42 o 
  -4   3   1     9643.74     9874.21     78.47 o 
  -3   3   1      458.07      525.29     14.94 o 
  -2   3   1     4641.03     4632.43    123.12 o 
  -1   3   1    13264.13    13465.59     67.32 o 
   0   3   1     6619.12     6787.73     64.80 o 
   1   3   1       99.44      125.03      4.30 o 
   2   3   1      500.11      500.70     15.68 o 
   3   3   1     1475.44     1583.01     18.45 o 
   4   3   1    15392.57    15805.85     61.84 o 
   5   3   1     3939.93     3834.62     38.73 o 
   6   3   1     3154.86     3222.34     34.24 o 
   7   3   1      134.42      133.01      9.61 o 
   8   3   1      683.29      715.12     17.53 o 
   9   3   1      254.87      230.09     11.38 o 
  10   3   1      397.33      394.02     21.11 o 
  11   3   1        6.29        4.49      4.83 o 
  12   3   1     1090.38     1124.46     41.77 o 
  13   3   1      146.27      112.94     15.61 o 
  14   3   1     1268.42     1286.53     45.35 o 
  15   3   1       66.30       65.69     13.28 o 
 -15   4   1      609.34      598.48     42.05 o 
 -14   4   1      134.79      139.21     15.45 o 
 -13   4   1     1277.32     1296.63     43.57 o 
 -12   4   1       84.52       79.81      9.85 o 
 -11   4   1     1149.69     1137.24     36.70 o 
 -10   4   1      120.04      106.41      9.55 o 
  -9   4   1     1138.10     1111.45     28.62 o 
  -8   4   1     1497.88     1486.24     35.13 o 
  -7   4   1     2494.24     2499.41     55.80 o 
  -6   4   1      303.11      302.79     13.64 o 
  -5   4   1     5744.62     5595.12     63.78 o 
  -4   4   1      890.32      831.12     22.14 o 
  -3   4   1    18679.88    19141.79    311.05 o 
  -2   4   1    11073.71    11545.27    252.03 o 
  -1   4   1     4114.35     4215.25    105.70 o 
   0   4   1      698.29      751.51     13.44 o 
   1   4   1     2750.41     2752.40     31.83 o 
   2   4   1      259.25      275.92      9.19 o 
   3   4   1     4577.13     4748.43     74.12 o 
   4   4   1     1417.66     1421.79     22.89 o 
   5   4   1     3204.98     3165.70     41.60 o 
   6   4   1      383.80      384.61     11.54 o 
   7   4   1     6216.28     6162.58     51.02 o 
   8   4   1      171.22      149.11     11.19 o 
   9   4   1     1371.33     1363.89     35.87 o 
  10   4   1      832.23      878.01     36.97 o 
  11   4   1     2235.06     2202.26     73.38 o 
  12   4   1      290.48      266.99     18.96 o 
  13   4   1      988.58     1027.17     38.93 o 
  14   4   1       39.13       36.77      9.26 o 
 -14   5   1      217.84      211.74     18.92 o 
 -13   5   1      184.53      185.09     16.50 o 
 -12   5   1      106.34      101.05     11.53 o 
 -11   5   1      521.91      480.53     24.12 o 
 -10   5   1      130.25      119.47     12.95 o 
  -9   5   1      155.83      136.63     11.96 o 
  -8   5   1     6022.85     6033.73    110.09 o 
  -7   5   1       96.75      104.43     10.46 o 
  -6   5   1     2824.61     2733.60     49.25 o 
  -5   5   1      597.32      609.73     21.29 o 
  -4   5   1     7624.57     7859.40    142.19 o 
  -3   5   1     2446.20     2657.70     82.15 o 
  -2   5   1     3826.57     3690.64     66.14 o 
  -1   5   1     7227.16     7569.68     56.77 o 
   0   5   1     7022.79     7339.89     49.12 o 
   1   5   1     1164.35     1269.67     26.19 o 
   2   5   1     4751.26     4649.31     94.54 o 
   3   5   1       14.66       28.55      3.61 o 
   4   5   1       22.60       30.26      4.83 o 
   5   5   1     1545.12     1460.68     23.55 o 
   6   5   1      897.71      889.55     16.32 o 
   7   5   1      234.06      259.17     14.07 o 
   8   5   1     5249.33     5081.12     76.31 o 
   9   5   1        0.56        0.10      3.49 o 
  10   5   1     3243.55     3201.50     73.37 o 
  11   5   1       74.55       68.94     13.80 o 
  12   5   1     1622.05     1676.20     47.64 o 
  13   5   1      377.86      374.29     24.94 o 
  14   5   1       46.56       45.58      8.83 o 
 -14   6   1       39.40       36.38      7.81 o 
 -13   6   1      133.72      113.54     13.41 o 
 -12   6   1        3.72        4.89      7.10 o 
 -11   6   1       29.55       32.39      6.59 o 
 -10   6   1       12.82        6.05      7.53 o 
  -9   6   1      804.12      821.04     28.68 o 
  -8   6   1       16.79       21.95      5.28 o 
  -7   6   1     6800.29     6897.44     87.94 o 
  -6   6   1      502.73      547.72     22.63 o 
  -5   6   1     2134.01     2108.06     35.49 o 
  -4   6   1     1318.02     1422.17     34.74 o 
  -3   6   1     9821.54    10028.50     82.23 o 
  -2   6   1      339.67      353.07     14.19 o 
  -1   6   1     6095.11     6469.80     87.24 o 
   0   6   1     1173.37     1240.19     17.85 o 
   1   6   1     6134.70     6361.88     74.56 o 
   2   6   1        7.25        6.30      1.47 o 
   3   6   1      140.73      143.13      8.13 o 
   4   6   1      192.53      227.17     11.11 o 
   5   6   1        3.19       10.22      1.96 o 
   6   6   1      994.11      974.33     25.84 o 
   7   6   1     4855.97     5018.50     73.97 o 
   8   6   1      408.72      386.35     18.72 o 
   9   6   1     2662.16     2634.94     59.45 o 
  10   6   1      250.86      247.38     16.67 o 
  11   6   1     3259.19     3172.51    102.25 o 
  12   6   1      100.64      104.32     11.85 o 
  13   6   1       12.80       10.23      3.98 o 
  14   6   1       77.65       61.59     10.33 o 
 -14   7   1      167.20      171.47     17.30 o 
 -13   7   1        0.41       -2.29      5.44 o 
 -12   7   1     1152.09     1137.36     48.09 o 
 -11   7   1       37.83       39.27      6.99 o 
 -10   7   1       65.23       66.24      8.79 o 
  -9   7   1      149.99      127.55     11.55 o 
  -8   7   1     3993.14     3828.35     73.97 o 
  -7   7   1     1026.65     1043.29     35.26 o 
  -6   7   1     4637.76     4853.39     62.17 o 
  -5   7   1      259.89      229.89     12.02 o 
  -4   7   1     4928.24     4995.91     53.11 o 
  -3   7   1      600.81      569.03     19.71 o 
  -2   7   1     8362.20     8247.96    110.01 o 
  -1   7   1     5443.24     5721.39     48.54 o 
   0   7   1     1795.60     1928.08     38.48 o 
   1   7   1       72.51       85.76      5.86 o 
   2   7   1     4160.24     3986.09     75.70 o 
   3   7   1     1766.15     1800.45     45.90 o 
   4   7   1       47.80       55.71      5.79 o 
   5   7   1      832.90      785.48     22.62 o 
   6   7   1     4693.74     4836.47     87.51 o 
   7   7   1       41.45       33.94      7.63 o 
   8   7   1     2238.69     2299.30     46.56 o 
   9   7   1       13.84        9.96      4.06 o 
  10   7   1     3260.42     3188.84     97.39 o 
  11   7   1       44.48       37.04      8.90 o 
  12   7   1     1319.39     1305.83     62.36 o 
  13   7   1       11.24        5.16      3.80 o 
  14   7   1       68.07       58.67     10.83 o 
 -14   8   1        0.01       -6.25      6.25 o 
 -13   8   1     1424.69     1322.30     60.45 o 
 -12   8   1       41.73       36.58     13.68 o 
 -11   8   1      818.29      779.19     42.16 o 
 -10   8   1       84.70       98.54     11.24 o 
  -9   8   1      262.00      262.23     16.87 o 
  -8   8   1      281.28      282.19     19.69 o 
  -7   8   1     1724.78     1688.27     38.22 o 
  -6   8   1      728.66      787.19     24.40 o 
  -5   8   1     1586.30     1687.45     33.86 o 
  -4   8   1       41.94       37.79      5.95 o 
  -3   8   1     8920.74     8943.41     71.26 o 
  -2   8   1     3041.69     3286.21    107.08 o 
  -1   8   1      169.29      202.20     14.54 o 
   0   8   1      398.15      401.96     11.93 o 
   1   8   1     1189.23     1295.04     24.31 o 
   2   8   1       50.64       44.01      3.60 o 
   3   8   1     1691.51     1678.81     31.27 o 
   4   8   1      301.65      302.72     13.90 o 
   5   8   1     2994.40     3137.48     46.95 o 
   6   8   1      571.57      536.71     20.57 o 
   7   8   1     3007.11     2979.02     51.38 o 
   8   8   1       96.70       85.54      9.04 o 
   9   8   1      227.30      225.47     15.67 o 
  10   8   1       75.29       69.69      9.51 o 
  11   8   1     1681.04     1713.11     61.60 o 
  12   8   1        4.60        8.79      5.05 o 
  13   8   1      656.91      628.08     31.98 o 
 -13   9   1       21.36       19.52      6.57 o 
 -12   9   1     2244.00     2389.42     71.53 o 
 -11   9   1       16.50        8.19      4.38 o 
 -10   9   1      299.88      270.53     18.58 o 
  -9   9   1      573.86      618.12     53.45 o 
  -8   9   1      619.61      588.48     24.47 o 
  -7   9   1       28.87       27.05      4.82 o 
  -6   9   1      394.92      394.70     17.90 o 
  -5   9   1      136.07      122.04     12.51 o 
  -4   9   1     4095.20     4082.92     52.83 o 
  -3   9   1       46.98       44.36      5.26 o 
  -2   9   1     6584.82     6876.79     76.69 o 
  -1   9   1     1073.31     1092.19     24.48 o 
   0   9   1        5.18        8.43      3.02 o 
   1   9   1      385.70      394.26     14.31 o 
   2   9   1     7485.51     7376.08    168.13 o 
   3   9   1      823.26      836.31     23.32 o 
   4   9   1     1605.68     1605.03     33.71 o 
   5   9   1      575.03      572.91     20.95 o 
   6   9   1     6009.28     5774.56     92.31 o 
   7   9   1      167.24      173.12     15.30 o 
   8   9   1       92.69       94.91      9.46 o 
   9   9   1       11.61        5.66      3.61 o 
  10   9   1       78.06       73.23      9.99 o 
  11   9   1       64.59       60.34      9.15 o 
  12   9   1      937.39      946.58     49.41 o 
  13   9   1      197.14      200.44     18.84 o 
 -13  10   1      764.25      757.02     49.38 o 
 -12  10   1       25.37       15.76      6.40 o 
 -11  10   1      950.66      933.98     36.71 o 
 -10  10   1       98.70       90.97     10.96 o 
  -9  10   1     1174.55     1127.62     43.73 o 
  -8  10   1      584.60      551.51     38.45 o 
  -7  10   1     1335.80     1334.60     42.08 o 
  -6  10   1      577.66      574.54     22.40 o 
  -5  10   1      331.11      291.76     25.00 o 
  -4  10   1      288.94      313.30     15.41 o 
  -3  10   1     2494.89     2527.48     65.33 o 
  -2  10   1        2.48        0.70      3.47 o 
  -1  10   1     1839.17     1929.01     42.66 o 
   0  10   1       27.35       27.28      3.70 o 
   1  10   1     6851.35     6888.69     67.96 o 
   2  10   1      981.62     1000.26     26.67 o 
   3  10   1     5160.69     5191.67     61.74 o 
   4  10   1       40.55       34.57      4.95 o 
   5  10   1     2184.93     2100.92     41.87 o 
   6  10   1     1707.14     1639.43     38.58 o 
   7  10   1      927.95      901.94     30.00 o 
   8  10   1       34.16       23.73      5.06 o 
   9  10   1      114.56      102.12     17.20 o 
  10  10   1       57.43       52.20      8.44 o 
  11  10   1      480.42      477.80     26.65 o 
  12  10   1      738.95      780.70     52.12 o 
  13  10   1      332.00      338.31     31.02 o 
 -12  11   1      654.73      629.05     34.21 o 
 -11  11   1      156.38      140.10     14.29 o 
 -10  11   1     1348.72     1324.73     55.06 o 
  -9  11   1      415.77      439.62     35.04 o 
  -8  11   1     1674.01     1609.33     63.79 o 
  -7  11   1      349.32      308.43     18.53 o 
  -6  11   1      599.31      572.33     23.54 o 
  -5  11   1        0.01        0.77      3.22 o 
  -4  11   1       21.87       24.96      5.40 o 
  -3  11   1       10.77        8.81      2.96 o 
  -2  11   1      569.24      623.88     21.67 o 
  -1  11   1       96.39       92.14      8.58 o 
   0  11   1     3874.16     4003.94     47.14 o 
   1  11   1       20.23       38.07     13.96 o 
   2  11   1     3719.80     3770.89     71.02 o 
   3  11   1      372.95      356.42     17.02 o 
   4  11   1     1541.17     1483.26     35.57 o 
   5  11   1      251.07      244.97     14.91 o 
   6  11   1      978.53      942.22     30.26 o 
   7  11   1       47.95       37.45      6.74 o 
   8  11   1      529.07      566.82     29.96 o 
   9  11   1        3.42        0.72      3.51 o 
  10  11   1      640.61      633.39     29.67 o 
  11  11   1       17.75       17.95      6.01 o 
  12  11   1       77.57       57.68     12.60 o 
 -12  12   1       99.70       73.50     14.48 o 
 -11  12   1     1141.97     1111.36     61.46 o 
 -10  12   1      168.05      149.99     14.77 o 
  -9  12   1     2164.00     2236.76     85.33 o 
  -8  12   1        4.12        5.35      4.25 o 
  -7  12   1     2105.18     2143.81     48.77 o 
  -6  12   1       59.89       57.60      7.53 o 
  -5  12   1      300.38      286.26     22.28 o 
  -4  12   1      695.95      636.79     37.95 o 
  -3  12   1       23.51       16.59      3.57 o 
  -2  12   1      946.41      938.07     27.90 o 
  -1  12   1     1992.94     1956.27     43.44 o 
   0  12   1      150.17      174.15     11.42 o 
   1  12   1     3572.44     3686.43     55.38 o 
   2  12   1       39.52       32.97      9.41 o 
   3  12   1     2330.04     2320.64     45.75 o 
   4  12   1       53.43       57.04      7.28 o 
   5  12   1      977.49      974.95     31.10 o 
   6  12   1        4.97        6.83      4.15 o 
   7  12   1      887.60      893.61     31.90 o 
   8  12   1     1103.96     1099.66     36.86 o 
   9  12   1     1250.65     1217.10     44.93 o 
  10  12   1      214.34      206.88     17.26 o 
  11  12   1      457.47      418.22     33.18 o 
 -11  13   1      189.33      168.13     21.24 o 
 -10  13   1     1275.75     1329.74     51.96 o 
  -9  13   1        0.21        4.59      3.60 o 
  -8  13   1      853.16      837.10     32.98 o 
  -7  13   1       62.60       56.05      7.89 o 
  -6  13   1      831.91      811.35     29.89 o 
  -5  13   1      348.25      346.17     19.12 o 
  -4  13   1      942.83      990.50     31.40 o 
  -3  13   1        0.04        0.63      2.75 o 
  -2  13   1      270.13      277.90     16.00 o 
  -1  13   1       72.80       76.01      7.47 o 
   0  13   1     2630.84     2606.41     57.37 o 
   1  13   1     1154.80     1206.44     33.26 o 
   2  13   1      826.50      856.42     28.31 o 
   3  13   1        0.91        1.87      3.46 o 
   4  13   1     3214.50     3305.97     68.41 o 
   5  13   1        1.92       -0.18      4.01 o 
   6  13   1      403.21      378.19     20.71 o 
   7  13   1      681.55      710.31     34.53 o 
   8  13   1      907.60      866.58     33.82 o 
   9  13   1        1.81       -4.46      4.46 o 
  10  13   1      214.69      223.32     23.71 o 
  11  13   1      353.35      318.22     29.41 o 
 -10  14   1       99.91      109.78     17.29 o 
  -9  14   1      273.76      254.48     24.75 o 
  -8  14   1       94.63       90.30     11.06 o 
  -7  14   1       40.89       17.22      5.08 o 
  -6  14   1      112.30      117.90     11.93 o 
  -5  14   1     2052.65     2020.20     70.25 o 
  -4  14   1       10.63        8.07      3.77 o 
  -3  14   1     1186.40     1124.73     34.30 o 
  -2  14   1       11.78        7.46      3.24 o 
  -1  14   1     1133.44     1196.05     41.63 o 
   0  14   1      170.00      205.07     24.68 o 
   1  14   1      128.15      131.98     15.54 o 
   2  14   1      130.32      117.09     12.57 o 
   3  14   1     1440.46     1416.35     50.83 o 
   4  14   1        8.69       10.68      5.22 o 
   5  14   1     1642.72     1647.64     61.47 o 
   6  14   1      267.22      239.71     20.79 o 
   7  14   1      325.41      293.61     19.57 o 
   8  14   1      141.63      142.53     14.10 o 
   9  14   1      146.54      141.76     18.56 o 
  10  14   1       36.94       34.56      9.43 o 
  -9  15   1       56.07       40.62     13.71 o 
  -8  15   1       66.64       63.36     17.00 o 
  -7  15   1      227.42      229.93     17.79 o 
  -6  15   1     1197.45     1168.08     44.15 o 
  -5  15   1      594.87      618.63     27.50 o 
  -4  15   1     1885.42     1905.93     50.66 o 
  -3  15   1      147.21      137.74     12.45 o 
  -2  15   1      890.08      921.66     66.17 o 
  -1  15   1      222.71      240.40     19.61 o 
   0  15   1     1272.20     1307.67     38.39 o 
   1  15   1      107.26      104.33     12.96 o 
   2  15   1       73.84       66.51      8.68 o 
   3  15   1       96.91       68.20      9.15 o 
   4  15   1     2603.83     2605.62     56.17 o 
   5  15   1        0.22        1.86      4.22 o 
   6  15   1      321.10      321.36     20.59 o 
   7  15   1       17.27       16.76      5.25 o 
   8  15   1      489.92      442.32     32.62 o 
   9  15   1       23.69       13.45      5.84 o 
  -8  16   1       41.61       29.17      9.08 o 
  -7  16   1      229.19      223.02     23.53 o 
  -6  16   1      137.21      143.59     14.47 o 
  -5  16   1     1616.55     1603.49     50.89 o 
  -4  16   1       26.31       30.69      8.11 o 
  -3  16   1      258.96      229.98     22.23 o 
  -2  16   1      726.74      775.55     44.81 o 
  -1  16   1     1742.71     1745.29     83.19 o 
   0  16   1      192.57      191.49     19.16 o 
   1  16   1      193.00      199.31     18.90 o 
   2  16   1       81.50       74.04     11.66 o 
   3  16   1      190.98      198.93     15.58 o 
   4  16   1       62.52       56.86      9.33 o 
   5  16   1      748.82      723.31     31.31 o 
   6  16   1        4.51        3.98      3.77 o 
   7  16   1      149.77      134.99     18.29 o 
   8  16   1      136.72      133.59     18.54 o 
  -7  17   1       16.75       11.98      5.87 o 
  -6  17   1     1028.18      974.71     53.86 o 
  -5  17   1        1.62       -4.84      7.52 o 
  -4  17   1      307.48      320.96     24.93 o 
  -3  17   1       13.16        9.09      3.85 o 
  -2  17   1      744.21      765.99     38.09 o 
  -1  17   1       17.58       33.37     15.51 o 
   0  17   1     1188.81     1220.48     49.92 o 
   1  17   1       36.34       36.66      7.59 o 
   2  17   1      252.33      251.36     21.65 o 
   3  17   1       32.20       13.94      3.84 o 
   4  17   1       50.99       51.86     10.60 o 
   5  17   1       64.88       66.47     13.18 o 
   6  17   1       71.39       49.52     10.92 o 
   7  17   1        0.11       -4.39      7.79 o 
  -5  18   1      893.50      923.11     65.42 o 
  -4  18   1       58.42       65.77     17.15 o 
  -3  18   1      628.40      607.59     52.28 o 
  -2  18   1        5.54        1.16      5.83 o 
  -1  18   1      938.21     1056.26     48.84 o 
   0  18   1      111.31      128.81     17.60 o 
   1  18   1      694.69      730.55     40.22 o 
   2  18   1       52.06       60.86     11.25 o 
   3  18   1      160.27      179.63     19.24 o 
   4  18   1       26.56       23.66      8.22 o 
   5  18   1      121.69      127.57     23.84 o 
  -2  19   1      527.20      533.42     36.19 o 
  -1  19   1       39.90       38.34      9.61 o 
   0  19   1       73.87       76.63     17.35 o 
   1  19   1      162.32      169.89     20.43 o 
   2  19   1      175.13      157.93     19.89 o 
 -14   0   2      257.90      242.93     35.48 o 
 -12   0   2       54.60       26.20     11.31 o 
 -10   0   2     2983.88     3117.52    100.22 o 
  -8   0   2     4714.16     4664.36    106.94 o 
  -6   0   2    18115.72    17577.82    176.59 o 
  -4   0   2      313.58      340.84     19.98 o 
  -2   0   2      430.21      375.03     15.36 o 
   0   0   2    22287.18    22199.22    214.39 o 
   2   0   2     7741.37     7709.99     40.58 o 
   4   0   2    28493.54    28333.38    177.83 o 
   6   0   2       34.81       43.61      7.09 o 
   8   0   2     6918.09     7147.99    105.99 o 
  10   0   2      816.90      780.61     55.24 o 
  12   0   2      142.36      123.45     21.80 o 
  14   0   2      112.13       70.90     18.21 o 
 -15   1   2      684.29      734.96     36.39 o 
 -14   1   2       23.61       20.02      9.06 o 
 -13   1   2       46.57       51.74      9.11 o 
 -12   1   2      240.33      246.76     22.44 o 
 -11   1   2     2177.09     2230.06     64.04 o 
 -10   1   2      193.42      202.91     17.94 o 
  -9   1   2     3160.60     3104.38     66.45 o 
  -8   1   2      225.08      232.28     16.84 o 
  -7   1   2     6281.88     6289.40     81.45 o 
  -6   1   2      364.79      373.00     18.24 o 
  -5   1   2     5624.36     5329.71     62.52 o 
  -4   1   2      147.59      164.62      9.99 o 
  -3   1   2       12.53       26.95      3.73 o 
  -2   1   2      136.42      140.08      6.92 o 
  -1   1   2    12353.46    12158.33     57.23 o 
   0   1   2     1250.05     1120.46     18.19 o 
   1   1   2     1738.07     1691.25     20.71 o 
   2   1   2     8997.34     9172.79     70.86 o 
   3   1   2    14941.65    14869.92     52.80 o 
   4   1   2     3093.89     3268.15     28.86 o 
   5   1   2     4039.82     4080.48     31.85 o 
   6   1   2      182.87      164.79      6.26 o 
   7   1   2     5256.44     5340.22     38.20 o 
   8   1   2      721.12      675.86     16.27 o 
   9   1   2     3776.00     3833.45     41.01 o 
  10   1   2      109.49      110.74      9.25 o 
  11   1   2      127.90      131.32     12.06 o 
  12   1   2      494.03      474.48     21.27 o 
  13   1   2      349.88      316.37     31.76 o 
  14   1   2       84.37       76.17     13.48 o 
  15   1   2      104.39       84.57     14.96 o 
 -15   2   2       15.59        5.32      5.29 o 
 -14   2   2      656.89      670.74     28.83 o 
 -13   2   2      120.23      120.12     17.02 o 
 -12   2   2      980.21     1038.36     37.20 o 
 -11   2   2      147.76      164.41     17.73 o 
 -10   2   2     4315.13     4409.99     84.89 o 
  -9   2   2     1444.77     1473.58     45.65 o 
  -8   2   2     1110.63     1074.18     36.68 o 
  -7   2   2       73.44       94.21     11.46 o 
  -6   2   2     6072.26     6122.84     75.03 o 
  -5   2   2      526.39      526.31     19.89 o 
  -4   2   2     6001.80     5873.03     93.96 o 
  -3   2   2       62.66       56.47      3.25 o 
  -2   2   2     3061.59     3129.73     19.96 o 
  -1   2   2     4858.66     5039.25     27.20 o 
   0   2   2      556.07      521.34     16.22 o 
   1   2   2      303.27      320.03      5.88 o 
   2   2   2     1348.69     1282.30     27.00 o 
   3   2   2     2765.27     2731.54     36.67 o 
   4   2   2    12006.55    11765.38     55.26 o 
   5   2   2        0.23        1.04      1.71 o 
   6   2   2     5368.95     5317.19     41.23 o 
   7   2   2      913.99      921.68     18.70 o 
   8   2   2     4809.53     4778.22     40.25 o 
   9   2   2     2259.20     2181.78     32.59 o 
  10   2   2      267.75      278.03     15.68 o 
  11   2   2        5.74        2.00      3.81 o 
  12   2   2     1262.39     1250.02     40.23 o 
  13   2   2       68.11       65.79      9.84 o 
  14   2   2      691.07      735.97     41.89 o 
  15   2   2        0.01        2.92      4.81 o 
 -15   3   2      478.88      440.47     41.35 o 
 -14   3   2      140.26      120.75     18.39 o 
 -13   3   2      775.47      752.39     32.88 o 
 -12   3   2      897.84      920.56     35.16 o 
 -11   3   2     2693.02     2734.07     57.18 o 
 -10   3   2       53.73       58.57      8.01 o 
  -9   3   2     1233.26     1280.68     34.34 o 
  -8   3   2      418.08      399.82     22.47 o 
  -7   3   2      819.09      822.97     30.12 o 
  -6   3   2      209.83      207.97     11.06 o 
  -5   3   2     8512.53     8589.17     65.44 o 
  -4   3   2     4093.85     4084.25     44.31 o 
  -3   3   2    12602.04    12725.49     73.85 o 
  -2   3   2     3292.15     3415.05     21.92 o 
  -1   3   2     7247.76     7486.68    106.64 o 
   0   3   2      258.28      251.01     13.08 o 
   1   3   2      149.48      126.64      5.21 o 
   2   3   2     9084.87     9090.95     48.35 o 
   3   3   2     4042.24     3740.42     40.31 o 
   4   3   2       13.88       17.18      1.87 o 
   5   3   2     7375.08     7420.34     47.24 o 
   6   3   2      631.00      666.51     15.78 o 
   7   3   2     2869.13     2932.99     54.50 o 
   8   3   2       60.40       63.06     12.68 o 
   9   3   2      850.04      863.35     22.57 o 
  10   3   2     1103.54     1082.25     36.32 o 
  11   3   2      464.04      478.04     23.67 o 
  12   3   2      366.63      355.20     21.79 o 
  13   3   2     2338.33     2307.27     72.03 o 
  14   3   2       30.16       33.92     10.54 o 
 -15   4   2       77.44       83.04     12.06 o 
 -14   4   2      498.29      524.07     29.18 o 
 -13   4   2        0.38       -0.37      5.46 o 
 -12   4   2     1228.70     1284.43     50.03 o 
 -11   4   2     1301.11     1286.82     39.42 o 
 -10   4   2      720.28      749.24     28.39 o 
  -9   4   2       53.28       50.96      7.08 o 
  -8   4   2      592.81      599.59     22.44 o 
  -7   4   2      148.05      131.23      9.83 o 
  -6   4   2     2097.80     2191.47     36.55 o 
  -5   4   2     7402.19     7275.20     71.66 o 
  -4   4   2     6077.68     5945.32     89.92 o 
  -3   4   2      286.01      307.03     14.62 o 
  -2   4   2    21192.37    22011.57    270.42 o 
  -1   4   2      471.39      510.68     10.98 o 
   0   4   2     6987.36     7242.53    217.40 o 
   1   4   2       80.56       77.69      5.38 o 
   2   4   2     3594.91     3542.48     30.32 o 
   3   4   2     1192.96     1251.15     25.95 o 
   4   4   2     1495.11     1527.64     28.86 o 
   5   4   2      382.70      363.29      8.94 o 
   6   4   2     2209.51     2223.44     28.79 o 
   7   4   2     2021.45     2023.48     31.71 o 
   8   4   2      657.59      659.22     23.54 o 
   9   4   2      427.01      418.04     19.90 o 
  10   4   2     1448.81     1437.49     39.28 o 
  11   4   2      310.64      296.78     19.01 o 
  12   4   2     1031.04     1018.78     41.81 o 
  13   4   2        4.20        1.60      4.75 o 
  14   4   2     1055.19     1066.81     51.10 o 
 -14   5   2      296.68      284.69     21.86 o 
 -13   5   2     1202.18     1152.27     41.46 o 
 -12   5   2      171.39      181.37     18.84 o 
 -11   5   2      214.57      219.85     16.45 o 
 -10   5   2       90.57       70.32      9.23 o 
  -9   5   2      762.35      757.43     32.26 o 
  -8   5   2        0.34        1.57      2.99 o 
  -7   5   2     2937.85     2846.35     53.87 o 
  -6   5   2      799.32      819.47     26.67 o 
  -5   5   2     1751.54     1783.58     36.33 o 
  -4   5   2     4318.89     4416.64    168.14 o 
  -3   5   2     4848.81     4897.05     49.94 o 
  -2   5   2      221.17      200.91      8.02 o 
  -1   5   2     8952.82     9131.58    276.45 o 
   0   5   2       87.27       91.48      6.18 o 
   1   5   2    17799.51    17345.07    120.94 o 
   2   5   2      269.40      287.57      8.40 o 
   3   5   2     3004.55     3185.38     77.33 o 
   4   5   2      516.20      511.58     15.77 o 
   5   5   2      598.95      653.53     15.57 o 
   6   5   2      463.94      483.74     13.72 o 
   7   5   2       48.43       55.29      6.33 o 
   8   5   2       94.58      111.94      9.85 o 
   9   5   2     2350.99     2323.42     47.73 o 
  10   5   2      533.11      526.16     24.07 o 
  11   5   2     2410.63     2518.99     66.59 o 
  12   5   2       40.69       46.41      8.17 o 
  13   5   2      721.31      758.77     33.82 o 
  14   5   2      168.32      156.67     16.27 o 
 -14   6   2     1481.35     1478.40     58.68 o 
 -13   6   2       22.02       22.95      6.12 o 
 -12   6   2      837.80      810.61     33.44 o 
 -11   6   2       78.51       75.24      9.96 o 
 -10   6   2      195.29      193.34     15.18 o 
  -9   6   2      126.38      114.72     12.61 o 
  -8   6   2     3124.56     3162.86    120.11 o 
  -7   6   2      548.14      547.13     23.94 o 
  -6   6   2      190.56      208.43     13.82 o 
  -5   6   2      126.08      155.66     10.92 o 
  -4   6   2     2243.01     2221.78     73.33 o 
  -3   6   2       15.14       20.74      4.65 o 
  -2   6   2     3765.90     3714.04     49.05 o 
  -1   6   2      120.36      169.24      9.19 o 
   0   6   2    13023.55    13477.10    354.66 o 
   1   6   2       31.77       40.58      3.78 o 
   2   6   2    13913.23    13708.49    181.29 o 
   3   6   2      517.23      493.55     16.00 o 
   4   6   2       70.44       71.79      9.83 o 
   5   6   2      161.95      154.62      7.62 o 
   6   6   2     1487.26     1531.35     24.80 o 
   7   6   2      351.30      348.16     16.43 o 
   8   6   2      712.45      734.03     25.66 o 
   9   6   2       97.50      100.41     10.14 o 
  10   6   2     3896.03     3853.42     70.10 o 
  11   6   2      411.40      399.13     22.79 o 
  12   6   2      975.19      981.71     37.20 o 
  13   6   2        2.09       -0.76      4.58 o 
  14   6   2      240.13      188.01     22.56 o 
 -14   7   2       24.88       13.18      9.35 o 
 -13   7   2     1824.24     1789.23     53.03 o 
 -12   7   2       38.10       25.42     12.82 o 
 -11   7   2       67.07       67.12      9.31 o 
 -10   7   2      752.27      801.48     35.83 o 
  -9   7   2     1066.42     1039.40     32.85 o 
  -8   7   2       34.77       32.71      8.70 o 
  -7   7   2      618.34      653.30     26.99 o 
  -6   7   2     1709.14     1666.15     69.15 o 
  -5   7   2     1025.01     1045.41     42.32 o 
  -4   7   2     1648.31     1807.57     36.51 o 
  -3   7   2     8730.65     8861.12    232.24 o 
  -2   7   2        2.28        1.96      1.92 o 
  -1   7   2     1890.93     1953.33     37.46 o 
   0   7   2     2822.66     3002.27     33.67 o 
   1   7   2    15946.86    15915.54    287.05 o 
   2   7   2        8.60        6.82      3.20 o 
   3   7   2     1126.75     1115.86     35.82 o 
   4   7   2       14.48       17.52      3.49 o 
   5   7   2      699.81      694.23     21.30 o 
   6   7   2       63.46       49.52      5.88 o 
   7   7   2     1448.84     1462.82     54.35 o 
   8   7   2      260.51      255.82     15.52 o 
   9   7   2      295.41      304.00     18.03 o 
  10   7   2      216.36      229.81     17.15 o 
  11   7   2     2779.95     2779.66     75.20 o 
  12   7   2      264.43      255.15     19.24 o 
  13   7   2      243.91      233.32     24.79 o 
  14   7   2       15.89       10.20      6.75 o 
 -13   8   2       13.89        9.96      4.94 o 
 -12   8   2     1750.95     1836.67     61.81 o 
 -11   8   2      734.48      770.89     37.97 o 
 -10   8   2      258.08      244.58     17.13 o 
  -9   8   2      236.72      227.43     15.65 o 
  -8   8   2     1517.62     1481.67     37.83 o 
  -7   8   2       71.31       50.35     11.06 o 
  -6   8   2      173.14      158.70     11.13 o 
  -5   8   2     1098.00     1137.86     33.13 o 
  -4   8   2     9744.32     9802.04     89.54 o 
  -3   8   2      186.32      178.12      9.96 o 
  -2   8   2     4616.85     4761.66     49.16 o 
  -1   8   2      286.41      270.53     16.28 o 
   0   8   2     3005.76     3152.74     61.50 o 
   1   8   2      642.45      655.97     14.10 o 
   2   8   2     2753.68     2704.93     40.03 o 
   3   8   2       17.11       19.01      3.38 o 
   4   8   2     1503.38     1536.43     42.66 o 
   5   8   2      519.57      523.46     19.34 o 
   6   8   2     4278.82     4204.11     81.50 o 
   7   8   2       94.43       86.95      8.68 o 
   8   8   2       82.33       85.19      8.71 o 
   9   8   2      157.67      162.83     13.54 o 
  10   8   2      692.49      737.93     30.23 o 
  11   8   2      192.95      193.16     16.27 o 
  12   8   2      697.58      673.96     31.63 o 
  13   8   2        6.14        8.29      5.95 o 
 -13   9   2     1459.81     1362.05    152.14 o 
 -12   9   2      190.63      163.30     22.34 o 
 -11   9   2     1135.86     1120.78     39.23 o 
 -10   9   2        1.69        2.10      5.04 o 
  -9   9   2     1162.73     1113.93     35.16 o 
  -8   9   2       12.33       11.90      6.30 o 
  -7   9   2     1018.46     1004.75     44.04 o 
  -6   9   2       17.81       20.79      5.79 o 
  -5   9   2     1332.00     1251.42     30.46 o 
  -4   9   2     1141.59     1045.27     26.68 o 
  -3   9   2     7727.29     7945.02     92.41 o 
  -2   9   2      209.49      213.64      9.67 o 
  -1   9   2      839.46      921.77     32.36 o 
   0   9   2      266.29      277.87     17.55 o 
   1   9   2      761.39      745.58     18.88 o 
   2   9   2      929.46      946.25     18.91 o 
   3   9   2      764.77      796.01     34.69 o 
   4   9   2       25.28       27.82      4.82 o 
   5   9   2     4833.26     4811.16     73.21 o 
   6   9   2      167.99      150.82     11.56 o 
   7   9   2     2972.70     2874.51     69.47 o 
   8   9   2      409.09      389.91     26.56 o 
   9   9   2      207.58      202.54     16.89 o 
  10   9   2      300.15      308.79     19.84 o 
  11   9   2     1298.51     1275.56     44.79 o 
  12   9   2       54.54       34.67     16.30 o 
  13   9   2      148.15      129.47     18.90 o 
 -13  10   2      198.28      199.50     31.25 o 
 -12  10   2      844.24      817.06     67.69 o 
 -11  10   2       39.51       28.16      6.90 o 
 -10  10   2      902.02      884.15     33.63 o 
  -9  10   2      375.80      356.00     22.46 o 
  -8  10   2     3428.52     3431.77     72.57 o 
  -7  10   2      415.23      368.96     18.86 o 
  -6  10   2     1427.95     1430.34     45.90 o 
  -5  10   2       85.12       80.39     10.25 o 
  -4  10   2     2137.84     2206.93     40.19 o 
  -3  10   2        5.44        5.75      2.87 o 
  -2  10   2      240.89      241.15     16.68 o 
  -1  10   2      281.87      274.06     12.91 o 
   0  10   2      534.53      575.39     18.28 o 
   1  10   2       10.34        8.75      1.68 o 
   2  10   2     1583.92     1595.40     33.83 o 
   3  10   2     4528.10     4491.90     57.83 o 
   4  10   2     2538.29     2519.67     44.42 o 
   5  10   2      272.33      247.48     14.54 o 
   6  10   2     3293.32     3360.28     57.57 o 
   7  10   2       31.87       29.44      5.88 o 
   8  10   2     1072.92     1063.09     34.38 o 
   9  10   2      716.39      671.84     28.56 o 
  10  10   2     1156.21     1129.09     38.95 o 
  11  10   2       78.47       67.58     27.31 o 
  12  10   2      437.69      459.72     41.69 o 
 -12  11   2      131.08      114.71     17.23 o 
 -11  11   2      415.82      419.76     32.40 o 
 -10  11   2      253.23      252.36     26.55 o 
  -9  11   2     2802.55     2813.14     79.94 o 
  -8  11   2       26.75       25.85      5.73 o 
  -7  11   2     3273.73     3204.11     88.23 o 
  -6  11   2       60.79       62.19      7.75 o 
  -5  11   2     1154.72     1110.90     42.00 o 
  -4  11   2       66.40       58.71      7.28 o 
  -3  11   2      261.87      232.65     16.19 o 
  -2  11   2      271.26      252.98     17.79 o 
  -1  11   2      415.36      412.22     14.94 o 
   0  11   2      694.01      687.74     26.53 o 
   1  11   2     3508.89     3501.41     65.18 o 
   2  11   2     1526.49     1543.15     50.51 o 
   3  11   2     1912.82     1922.64     39.72 o 
   4  11   2        5.41        1.19      4.17 o 
   5  11   2     1326.32     1304.81     34.65 o 
   6  11   2        5.46        1.65      3.56 o 
   7  11   2     2020.50     1974.29     67.07 o 
   8  11   2       82.73       78.64     10.27 o 
   9  11   2     1280.46     1279.95     52.28 o 
  10  11   2       84.38       70.35     13.00 o 
  11  11   2      454.33      462.18     54.72 o 
  12  11   2       87.27       49.95     18.77 o 
 -12  12   2       38.15       36.69     10.45 o 
 -11  12   2       63.55       42.14      9.94 o 
 -10  12   2      717.55      719.04     59.70 o 
  -9  12   2       64.65       33.60      8.71 o 
  -8  12   2     2037.60     2027.14     57.23 o 
  -7  12   2       97.10      117.72     13.40 o 
  -6  12   2     2535.00     2446.48     52.44 o 
  -5  12   2      252.16      234.61     15.68 o 
  -4  12   2      272.39      245.65     14.80 o 
  -3  12   2       26.87        8.01      3.80 o 
  -2  12   2      217.02      236.12     14.16 o 
  -1  12   2      148.40      157.48      9.76 o 
   0  12   2     1527.77     1483.17     61.55 o 
   1  12   2      200.70      200.55     14.19 o 
   2  12   2     3421.44     3411.57     54.25 o 
   3  12   2       44.33       47.81      6.69 o 
   4  12   2     1398.49     1389.06     36.28 o 
   5  12   2      995.07      966.21     31.12 o 
   6  12   2      954.35      887.93     30.71 o 
   7  12   2      368.61      348.68     20.29 o 
   8  12   2     1277.89     1284.11     39.87 o 
   9  12   2       65.91       74.45     17.40 o 
  10  12   2      531.71      520.77     35.64 o 
  11  12   2       48.04       34.69      9.98 o 
 -11  13   2      833.01      796.01     73.37 o 
 -10  13   2       54.19       41.32     11.53 o 
  -9  13   2      507.29      485.12     59.40 o 
  -8  13   2       91.22       86.89     13.83 o 
  -7  13   2     1403.27     1410.65     68.08 o 
  -6  13   2       80.40       93.89     10.39 o 
  -5  13   2     1404.25     1382.28     37.54 o 
  -4  13   2        0.22       -1.50      3.43 o 
  -3  13   2      206.10      201.03     13.84 o 
  -2  13   2     1054.85     1046.13     30.72 o 
  -1  13   2     1338.01     1314.27     34.38 o 
   0  13   2       44.53       46.70     11.52 o 
   1  13   2      328.12      324.04     20.69 o 
   2  13   2      325.89      305.90     17.05 o 
   3  13   2     2108.66     2105.61     45.55 o 
   4  13   2      781.02      778.22     28.45 o 
   5  13   2     2194.47     2181.70     48.42 o 
   6  13   2      255.02      248.35     17.16 o 
   7  13   2      674.26      698.62     29.37 o 
   8  13   2      482.50      457.59     32.03 o 
   9  13   2     1044.83      989.04     48.70 o 
  10  13   2        0.60       -1.91      5.61 o 
  11  13   2        4.48        4.78      7.20 o 
 -10  14   2     1081.84     1039.84    134.13 o 
  -9  14   2        1.91        2.47     11.00 o 
  -8  14   2       25.26       21.08      6.81 o 
  -7  14   2      157.24      131.19     16.52 o 
  -6  14   2     1477.40     1505.23     49.14 o 
  -5  14   2       19.37        8.00      3.43 o 
  -4  14   2      656.25      644.48     26.31 o 
  -3  14   2      133.24      136.85     12.00 o 
  -2  14   2     2299.19     2350.94     59.46 o 
  -1  14   2        0.98        9.82      5.31 o 
   0  14   2      232.32      206.92     25.44 o 
   1  14   2      222.32      217.24     17.89 o 
   2  14   2       98.33      106.55     10.45 o 
   3  14   2      274.68      283.92     17.30 o 
   4  14   2     2574.40     2607.01     78.77 o 
   5  14   2       98.41      108.86     11.40 o 
   6  14   2     1067.74     1091.74     36.77 o 
   7  14   2      326.08      315.40     26.55 o 
   8  14   2      993.52     1038.36     49.75 o 
   9  14   2       67.58       49.12     11.75 o 
  10  14   2      132.88       98.69     16.53 o 
  -9  15   2      132.57      133.91     38.25 o 
  -8  15   2        3.03        0.46      6.12 o 
  -7  15   2      157.85      149.11     18.81 o 
  -6  15   2       96.94       85.19     13.53 o 
  -5  15   2     1455.65     1398.21     89.30 o 
  -4  15   2       91.39       84.37      9.95 o 
  -3  15   2     1049.23     1092.52     41.46 o 
  -2  15   2        7.52       17.87      6.59 o 
  -1  15   2     1868.93     1740.29     81.13 o 
   0  15   2      359.50      370.07     20.54 o 
   1  15   2       36.42       44.21     21.57 o 
   2  15   2       15.82        9.25      4.01 o 
   3  15   2     1091.98     1110.11     35.79 o 
   4  15   2       17.19       18.60      5.44 o 
   5  15   2      775.40      762.50     30.92 o 
   6  15   2       21.45       13.13      5.42 o 
   7  15   2      314.82      340.31     28.22 o 
   8  15   2       43.97       40.74     10.74 o 
   9  15   2      336.05      319.07     29.02 o 
  -8  16   2       84.05       77.29     14.59 o 
  -7  16   2       29.49       43.04     10.79 o 
  -6  16   2      785.11      766.47     88.46 o 
  -5  16   2      635.79      622.05     45.18 o 
  -4  16   2      677.71      709.19     53.72 o 
  -3  16   2       71.36       70.52     10.59 o 
  -2  16   2     1604.41     1657.70     81.23 o 
  -1  16   2      170.13      171.23     27.36 o 
   0  16   2     1724.76     1747.02     46.69 o 
   1  16   2        0.39       -3.11      6.76 o 
   2  16   2      455.83      490.31     29.37 o 
   3  16   2        0.02       -0.02      6.51 o 
   4  16   2      459.75      457.40     24.40 o 
   5  16   2      103.95       79.05     13.98 o 
   6  16   2        2.80       -5.15      6.55 o 
   7  16   2      100.77      112.92     17.03 o 
   8  16   2      565.70      564.52     38.70 o 
  -7  17   2      431.87      380.93     31.51 o 
  -6  17   2        7.84        5.11      7.88 o 
  -5  17   2      504.39      540.30     49.01 o 
  -4  17   2       97.26       78.56     18.11 o 
  -3  17   2      153.79      142.84     25.04 o 
  -2  17   2      135.17      148.03     26.26 o 
  -1  17   2     1857.36     1991.54     63.91 o 
   0  17   2       63.76       74.23     13.51 o 
   1  17   2     1110.77     1150.33     39.53 o 
   2  17   2      129.37      150.30     17.08 o 
   3  17   2      812.15      803.64     56.75 o 
   4  17   2        2.70       -0.20      7.09 o 
   5  17   2        4.74       -3.62      5.50 o 
   6  17   2       52.82       32.67      7.77 o 
  -5  18   2        2.70       -0.84      8.03 o 
  -4  18   2      101.24      116.01     23.87 o 
  -3  18   2       15.67        4.90      6.49 o 
  -2  18   2      454.95      509.10     48.68 o 
  -1  18   2      121.20      145.66     18.20 o 
   0  18   2     1331.93     1378.77     56.01 o 
   1  18   2       45.16       36.88      7.93 o 
   2  18   2      457.50      493.51     45.91 o 
   3  18   2       93.99      106.98     22.60 o 
   4  18   2      417.62      426.56     43.67 o 
   5  18   2       57.75       46.34     15.62 o 
  -2  19   2        0.01        1.98      4.82 o 
  -1  19   2      776.28      798.25     43.82 o 
   0  19   2      347.28      355.25     42.90 o 
   1  19   2      390.88      390.85     44.75 o 
   2  19   2        0.73       -1.21      4.98 o 
 -15   0   3     2085.49     2323.66    115.04 o 
 -13   0   3       34.76       49.66     15.85 o 
 -11   0   3      877.50      875.42     57.18 o 
  -9   0   3      396.21      419.47     34.86 o 
  -7   0   3    14339.56    14366.42    177.53 o 
  -5   0   3    13626.45    13534.06    144.74 o 
  -3   0   3     2081.01     1982.20     96.04 o 
  -1   0   3     3046.05     3066.88     22.52 o 
   1   0   3      432.13      379.18     22.84 o 
   3   0   3     6776.10     6651.15     60.26 o 
   5   0   3      793.89      821.69     19.20 o 
   7   0   3     5107.27     5147.73     82.47 o 
   9   0   3     6350.81     6539.51     73.56 o 
  11   0   3     2545.39     2505.20    192.75 o 
  13   0   3     1292.97     1330.54     79.11 o 
 -15   1   3       72.34       76.99     12.12 o 
 -14   1   3      132.04      125.38     12.30 o 
 -13   1   3      131.28      158.19     19.38 o 
 -12   1   3      178.69      189.43     19.74 o 
 -11   1   3        1.96       -3.82      6.17 o 
 -10   1   3      950.21      965.38     40.12 o 
  -9   1   3        6.80       13.30      4.48 o 
  -8   1   3     2529.63     2517.63     56.18 o 
  -7   1   3      713.57      728.17     28.13 o 
  -6   1   3    13825.56    14062.76    114.48 o 
  -5   1   3       57.51       71.07      7.33 o 
  -4   1   3     2909.65     2957.70     42.77 o 
  -3   1   3       22.88       30.51      3.90 o 
  -2   1   3     9531.08     9142.28     51.60 o 
  -1   1   3    20743.54    20556.13     94.26 o 
   0   1   3     1755.00     1654.21     13.29 o 
   1   1   3     1798.46     1886.36     19.46 o 
   2   1   3     3663.97     3721.63     45.46 o 
   3   1   3     2425.86     2427.43     21.88 o 
   4   1   3      970.32      941.23     13.55 o 
   5   1   3        9.70        3.64      1.49 o 
   6   1   3      781.88      830.37     14.65 o 
   7   1   3       83.60       90.33      5.20 o 
   8   1   3     6997.69     6967.95     48.51 o 
   9   1   3      579.49      611.27     16.83 o 
  10   1   3     1773.19     1829.27     32.52 o 
  11   1   3      130.88      129.13     12.48 o 
  12   1   3     1766.05     1874.29     60.72 o 
  13   1   3       25.14       25.15      6.91 o 
  14   1   3       20.78       17.20     15.94 o 
 -15   2   3      345.79      324.46     20.94 o 
 -14   2   3        1.11        1.91      3.47 o 
 -13   2   3      295.83      252.89     19.50 o 
 -12   2   3      500.46      492.78     32.17 o 
 -11   2   3     2195.06     2253.44     65.46 o 
 -10   2   3        0.19        5.90      6.50 o 
  -9   2   3      364.01      356.23     22.70 o 
  -8   2   3      543.98      544.04     29.24 o 
  -7   2   3     3929.37     3998.58     67.01 o 
  -6   2   3      350.75      361.93     18.36 o 
  -5   2   3     4760.91     4854.39     68.38 o 
  -4   2   3      257.00      272.98     13.31 o 
  -3   2   3    11610.54    11318.41     88.81 o 
  -2   2   3     1034.40     1063.76     11.55 o 
  -1   2   3    13922.82    13681.00     92.85 o 
   0   2   3     9939.01     9944.14     43.70 o 
   1   2   3       79.58       95.86      5.18 o 
   2   2   3     2503.49     2598.21     20.69 o 
   3   2   3     7864.41     7905.04     63.62 o 
   4   2   3      658.56      632.78     10.94 o 
   5   2   3     2612.58     2620.16     26.67 o 
   6   2   3     3078.52     3075.21     31.35 o 
   7   2   3     4440.75     4518.90     46.31 o 
   8   2   3       99.18       98.57      6.45 o 
   9   2   3     1441.60     1462.27     26.21 o 
  10   2   3       40.52       31.00      5.58 o 
  11   2   3      208.91      192.65     14.94 o 
  12   2   3        4.74        7.72      4.33 o 
  13   2   3     1243.60     1321.40     53.58 o 
  14   2   3       61.61       49.32     11.14 o 
 -15   3   3      333.52      370.55     37.44 o 
 -14   3   3      482.46      454.88     28.84 o 
 -13   3   3       21.48        9.82      4.12 o 
 -12   3   3     2542.69     2602.47     59.10 o 
 -11   3   3       49.22       48.88      8.00 o 
 -10   3   3     2509.24     2528.72     51.95 o 
  -9   3   3        7.64        1.97      6.65 o 
  -8   3   3      463.22      455.88     24.77 o 
  -7   3   3     1626.87     1720.99     62.57 o 
  -6   3   3     1569.15     1583.60     39.40 o 
  -5   3   3     2015.36     1938.03     30.14 o 
  -4   3   3     4295.60     4395.68     48.96 o 
  -3   3   3      670.78      750.53     14.40 o 
  -2   3   3    17197.71    16841.67     63.21 o 
  -1   3   3     4687.13     4929.25     38.13 o 
   0   3   3     3034.54     3030.86     41.11 o 
   1   3   3        7.97       11.94      1.51 o 
   2   3   3     2274.01     2235.22     21.93 o 
   3   3   3     1651.90     1756.73     30.98 o 
   4   3   3     9799.82     9760.65    105.92 o 
   5   3   3      293.99      316.45      8.86 o 
   6   3   3     5757.98     5807.45     47.13 o 
   7   3   3     1250.87     1276.77     24.06 o 
   8   3   3     2942.84     3020.63     49.88 o 
   9   3   3      708.74      685.69     20.84 o 
  10   3   3       44.16       50.34      7.19 o 
  11   3   3        9.97        7.82      3.40 o 
  12   3   3      702.77      688.78     30.33 o 
  13   3   3      688.49      707.78     32.10 o 
  14   3   3     1056.19     1105.92     75.32 o 
 -14   4   3      783.56      750.79     59.86 o 
 -13   4   3     1654.68     1703.71     60.78 o 
 -12   4   3       72.17       67.33     10.38 o 
 -11   4   3     2172.60     2204.54     51.90 o 
 -10   4   3       23.80       20.25      7.12 o 
  -9   4   3     2894.72     2855.71     82.10 o 
  -8   4   3     1575.70     1612.69     36.85 o 
  -7   4   3      190.25      199.35     13.64 o 
  -6   4   3      455.43      464.70     16.75 o 
  -5   4   3      863.63      887.85     21.00 o 
  -4   4   3     2302.56     2301.61     30.31 o 
  -3   4   3     2180.96     2191.82     21.47 o 
  -2   4   3      476.80      482.91      9.59 o 
  -1   4   3     4289.34     4571.26     35.17 o 
   0   4   3      107.77       96.10      9.73 o 
   1   4   3     9695.39     9343.16     55.13 o 
   2   4   3      376.55      363.54      9.06 o 
   3   4   3     4595.88     4433.78     45.50 o 
   4   4   3     1666.96     1641.36     44.68 o 
   5   4   3     4378.21     4357.08     48.37 o 
   6   4   3     1770.96     1780.60     34.36 o 
   7   4   3     2748.31     2690.63     44.55 o 
   8   4   3      103.70       95.29      8.89 o 
   9   4   3      254.77      238.72     15.12 o 
  10   4   3       93.96       86.07      9.82 o 
  11   4   3      893.05      872.44     32.57 o 
  12   4   3      298.24      292.10     19.87 o 
  13   4   3      346.69      364.61     29.62 o 
  14   4   3      236.29      234.24     24.64 o 
 -14   5   3     1442.21     1402.10    243.02 o 
 -13   5   3       13.66        5.55      4.73 o 
 -12   5   3      789.63      810.22     39.71 o 
 -11   5   3       11.81        3.02      3.50 o 
 -10   5   3     1432.26     1392.87     46.36 o 
  -9   5   3      436.20      407.42     28.73 o 
  -8   5   3     2355.38     2350.79     52.34 o 
  -7   5   3     1049.38     1036.59     43.72 o 
  -6   5   3     1311.30     1284.64     33.02 o 
  -5   5   3     1632.05     1667.31     34.08 o 
  -4   5   3     2786.76     2922.00     26.31 o 
  -3   5   3     1066.76     1094.71     14.93 o 
  -2   5   3      372.74      369.90     10.51 o 
  -1   5   3       39.78       46.76      3.73 o 
   0   5   3    13694.44    13557.46    125.84 o 
   1   5   3      745.39      731.24     20.78 o 
   2   5   3    13478.14    13019.96     76.22 o 
   3   5   3      106.21      106.07      6.65 o 
   4   5   3     4461.41     4321.96     45.98 o 
   5   5   3      544.81      534.15     14.30 o 
   6   5   3     1436.96     1447.30     25.21 o 
   7   5   3     1418.57     1373.80     32.39 o 
   8   5   3       81.58       69.81      8.31 o 
   9   5   3       67.12       87.13      9.46 o 
  10   5   3     1407.93     1376.27     39.21 o 
  11   5   3       19.21       19.23      5.31 o 
  12   5   3      835.22      883.64     48.02 o 
  13   5   3      110.04      121.99     17.55 o 
  14   5   3      620.52      667.06     41.97 o 
 -14   6   3       31.05       34.69     10.62 o 
 -13   6   3     1509.15     1401.83    128.23 o 
 -12   6   3       31.58       12.62      6.04 o 
 -11   6   3      123.77      128.70     13.96 o 
 -10   6   3      793.06      805.88     35.46 o 
  -9   6   3     3623.69     3611.43     70.41 o 
  -8   6   3       88.23       82.59      9.80 o 
  -7   6   3     2434.49     2473.02     50.22 o 
  -6   6   3      151.76      153.84     11.56 o 
  -5   6   3     1470.95     1459.43     71.36 o 
  -4   6   3       58.98       58.25      6.25 o 
  -3   6   3     1129.42     1164.75     25.29 o 
  -2   6   3        1.91        2.21      1.41 o 
  -1   6   3     4277.60     4408.42    101.21 o 
   0   6   3     1297.74     1312.83     42.11 o 
   1   6   3    22442.37    21718.74    227.61 o 
   2   6   3      940.85      926.67     16.73 o 
   3   6   3     4958.65     4865.40     54.40 o 
   4   6   3      266.06      284.59     14.62 o 
   5   6   3     1206.40     1211.06     24.89 o 
   6   6   3       16.99       10.08      4.29 o 
   7   6   3        2.23        3.35      2.39 o 
   8   6   3       61.98       66.84      8.00 o 
   9   6   3     1095.25     1129.40     43.67 o 
  10   6   3      170.35      171.03     13.95 o 
  11   6   3     1772.90     1800.70     50.79 o 
  12   6   3      249.02      233.43     25.21 o 
  13   6   3      195.23      169.16     20.40 o 
  14   6   3       39.05       22.67     24.24 o 
 -14   7   3     1188.06     1145.67     57.41 o 
 -13   7   3      206.88      201.25     41.55 o 
 -12   7   3     1155.18     1142.09    139.96 o 
 -11   7   3       22.60       21.12      5.04 o 
 -10   7   3      727.59      694.97     28.55 o 
  -9   7   3     1135.29     1175.73     40.39 o 
  -8   7   3     2971.91     3007.53    167.62 o 
  -7   7   3      173.77      168.87     13.49 o 
  -6   7   3      206.24      201.59     15.53 o 
  -5   7   3      404.94      381.91     20.11 o 
  -4   7   3     3112.02     3087.01     88.23 o 
  -3   7   3      911.05      936.42     24.29 o 
  -2   7   3      910.78      939.60     20.17 o 
  -1   7   3      132.52      154.92      8.11 o 
   0   7   3     6761.49     6519.50    100.79 o 
   1   7   3        1.02        3.11      1.95 o 
   2   7   3     5543.02     5731.61    125.39 o 
   3   7   3      223.94      235.07     11.17 o 
   4   7   3     2470.19     2675.84     54.89 o 
   5   7   3       85.60       83.05      7.76 o 
   6   7   3     1507.60     1542.71     37.58 o 
   7   7   3      279.34      269.44     19.39 o 
   8   7   3       18.72       28.54      8.28 o 
   9   7   3      133.44      133.86     12.15 o 
  10   7   3     1785.62     1774.15     46.11 o 
  11   7   3      182.88      188.46     20.97 o 
  12   7   3      172.30      164.94     20.22 o 
  13   7   3       50.01       40.94     17.22 o 
 -13   8   3     1646.23     1586.75    192.62 o 
 -12   8   3       48.86       44.40     11.19 o 
 -11   8   3     1237.10     1144.54    141.39 o 
 -10   8   3      181.04      187.38     18.81 o 
  -9   8   3     2252.53     2267.72     69.21 o 
  -8   8   3      536.69      513.07     25.60 o 
  -7   8   3      104.74      110.72     11.18 o 
  -6   8   3      316.86      311.01     17.57 o 
  -5   8   3     1455.13     1506.16     36.28 o 
  -4   8   3      528.16      505.23     20.11 o 
  -3   8   3     5020.16     5207.91     65.67 o 
  -2   8   3       54.83       56.01      5.25 o 
  -1   8   3     1510.92     1528.09     43.52 o 
   0   8   3       92.03       68.90     21.98 o 
   1   8   3     4625.23     4701.72     47.13 o 
   2   8   3       66.15       62.51      4.82 o 
   3   8   3      487.53      509.73     17.41 o 
   4   8   3       96.55       99.24      8.12 o 
   5   8   3     7976.96     7829.99     75.77 o 
   6   8   3      468.77      459.37     21.18 o 
   7   8   3     1417.48     1355.55     51.67 o 
   8   8   3      186.62      186.82     16.45 o 
   9   8   3      773.97      787.84     29.68 o 
  10   8   3      299.23      282.22     24.71 o 
  11   8   3      425.86      412.72     45.56 o 
  12   8   3      358.83      339.68     29.30 o 
  13   8   3      496.70      440.86     34.81 o 
 -13   9   3       16.66       11.33      8.82 o 
 -12   9   3      834.48      783.05     50.00 o 
 -11   9   3        1.55       -4.73      7.12 o 
 -10   9   3     1628.25     1593.56    161.30 o 
  -9   9   3       20.76       17.36      4.51 o 
  -8   9   3     1209.88     1033.58     50.07 o 
  -7   9   3      609.63      658.59     27.86 o 
  -6   9   3       37.91       53.08      7.57 o 
  -5   9   3        4.56        4.70      4.02 o 
  -4   9   3     6295.07     6250.31     74.17 o 
  -3   9   3        6.59       17.27     13.92 o 
  -2   9   3     2008.75     2003.50    100.52 o 
  -1   9   3     1404.83     1439.41     28.60 o 
   0   9   3     3170.79     3235.56    109.31 o 
   1   9   3       48.82       47.09      4.76 o 
   2   9   3      726.90      728.11     17.39 o 
   3   9   3     1321.36     1282.38     29.34 o 
   4   9   3     1040.33      988.37     26.48 o 
   5   9   3      543.16      518.80     20.23 o 
   6   9   3     6150.76     6104.20     79.81 o 
   7   9   3      293.06      280.80     16.42 o 
   8   9   3      254.19      225.73     15.63 o 
   9   9   3      307.99      293.48     24.86 o 
  10   9   3      916.43      927.63     46.41 o 
  11   9   3        3.05       -0.03     16.04 o 
  12   9   3      192.20      201.64     23.06 o 
  13   9   3       75.33       81.24     15.70 o 
 -12  10   3      349.21      337.11     39.17 o 
 -11  10   3      166.57      161.56     19.57 o 
 -10  10   3      299.85      290.65     29.77 o 
  -9  10   3     1042.52     1067.94     46.48 o 
  -8  10   3      111.14      105.51     10.41 o 
  -7  10   3     1274.04     1184.18     48.82 o 
  -6  10   3      188.93      191.05     12.92 o 
  -5  10   3     3170.01     3151.75     57.70 o 
  -4  10   3        5.38        6.95      3.01 o 
  -3  10   3     3509.64     3575.52     49.72 o 
  -2  10   3      661.75      651.78     19.07 o 
  -1  10   3      860.75      898.35     20.70 o 
   0  10   3     2867.17     2757.45     99.70 o 
   1  10   3     1708.71     1740.70     37.30 o 
   2  10   3      328.68      317.45     12.01 o 
   3  10   3      281.66      279.39     14.36 o 
   4  10   3      430.43      429.45     18.37 o 
   5  10   3     2697.74     2674.81     47.75 o 
   6  10   3      338.18      352.21     22.32 o 
   7  10   3      817.52      845.14     29.32 o 
   8  10   3      322.11      311.84     18.79 o 
   9  10   3      916.95      859.91     43.20 o 
  10  10   3      102.58       97.28     15.30 o 
  11  10   3      550.21      555.63     37.64 o 
  12  10   3       94.69      112.12     18.74 o 
 -12  11   3       72.39       56.08     13.59 o 
 -11  11   3       43.49       12.56      5.14 o 
 -10  11   3      142.09      111.99     16.21 o 
  -9  11   3       41.03       32.28      8.68 o 
  -8  11   3     2783.76     2649.80    324.37 o 
  -7  11   3      367.02      367.99     19.30 o 
  -6  11   3     3670.74     3671.41     67.59 o 
  -5  11   3       12.59       13.93      3.70 o 
  -4  11   3     1727.42     1816.83     67.60 o 
  -3  11   3      228.26      252.83     13.81 o 
  -2  11   3     1036.34     1087.47     24.51 o 
  -1  11   3     1304.70     1298.11     26.55 o 
   0  11   3     1328.69     1311.23     56.77 o 
   1  11   3       76.36       76.72      6.83 o 
   2  11   3     1408.59     1387.98     33.07 o 
   3  11   3       13.17       13.67      3.62 o 
   4  11   3      756.60      771.85     25.81 o 
   5  11   3        5.75        2.33      2.94 o 
   6  11   3      546.86      554.04     23.71 o 
   7  11   3       69.28       62.82      9.15 o 
   8  11   3     2124.16     2074.69     65.89 o 
   9  11   3      191.10      206.72     22.02 o 
  10  11   3     2465.44     2410.49    135.07 o 
  11  11   3      186.74      204.68     23.25 o 
  12  11   3      364.63      390.46     33.50 o 
 -11  12   3       51.31       31.87      8.83 o 
 -10  12   3       79.06       60.90     15.87 o 
  -9  12   3      524.95      524.26     53.70 o 
  -8  12   3      425.36      367.52     38.69 o 
  -7  12   3     3345.90     3249.40    203.77 o 
  -6  12   3      170.62      157.50     20.93 o 
  -5  12   3     2553.10     2523.35     59.50 o 
  -4  12   3        0.31       -2.27      3.45 o 
  -3  12   3      688.31      683.65     37.18 o 
  -2  12   3      392.15      374.39     17.56 o 
  -1  12   3      627.10      605.31     23.19 o 
   0  12   3       10.38        9.36      7.94 o 
   1  12   3      450.67      434.04     22.94 o 
   2  12   3      520.24      539.02     31.36 o 
   3  12   3     1233.07     1230.73     33.36 o 
   4  12   3      629.81      615.61     24.23 o 
   5  12   3      172.10      176.76     13.40 o 
   6  12   3       19.36        7.98      6.42 o 
   7  12   3     1171.44     1153.34     48.64 o 
   8  12   3       51.15       44.91     10.45 o 
   9  12   3     2155.76     2123.40     70.91 o 
  10  12   3        3.72       10.45     12.35 o 
  11  12   3     1070.60     1091.57     55.06 o 
 -11  13   3       54.60       42.53     17.47 o 
 -10  13   3      359.34      313.49     45.60 o 
  -9  13   3       33.72       28.46      8.80 o 
  -8  13   3      379.70      390.85     29.61 o 
  -7  13   3       48.60       46.87     20.74 o 
  -6  13   3     2596.23     2473.69    240.09 o 
  -5  13   3     1169.31     1147.78     96.17 o 
  -4  13   3     1457.80     1465.75     37.54 o 
  -3  13   3      582.63      549.06     26.00 o 
  -2  13   3     1897.26     1826.67     46.00 o 
  -1  13   3      352.90      353.56     23.33 o 
   0  13   3      404.60      376.15     33.40 o 
   1  13   3      294.04      296.41     30.33 o 
   2  13   3      268.01      305.59     20.24 o 
   3  13   3      452.91      457.87     21.31 o 
   4  13   3      705.31      702.73     27.00 o 
   5  13   3      890.61      835.72     66.78 o 
   6  13   3      614.67      595.68     34.78 o 
   7  13   3      172.08      180.16     20.21 o 
   8  13   3     1737.33     1718.03     62.99 o 
   9  13   3       24.73       24.67      7.90 o 
  10  13   3      325.33      329.01     29.89 o 
 -10  14   3       81.25       58.39     17.89 o 
  -9  14   3      249.91      232.06     25.50 o 
  -8  14   3       22.62       21.08      7.85 o 
  -7  14   3      330.60      316.76     26.44 o 
  -6  14   3       11.46       -0.33      5.60 o 
  -5  14   3     1188.46     1124.84     46.88 o 
  -4  14   3        4.15       -8.63     12.60 o 
  -3  14   3     2096.79     2049.82     68.19 o 
  -2  14   3      616.07      671.84     60.53 o 
  -1  14   3     2579.23     2648.79     67.06 o 
   0  14   3      292.93      304.54     22.75 o 
   1  14   3       85.81       80.73     10.77 o 
   2  14   3       17.41       15.20      5.95 o 
   3  14   3     1046.74     1057.30     33.76 o 
   4  14   3      645.34      642.06     34.92 o 
   5  14   3      582.53      563.11     33.65 o 
   6  14   3       49.68       40.59      8.68 o 
   7  14   3     1716.91     1728.97     62.92 o 
   8  14   3       34.42       20.55      7.58 o 
   9  14   3      139.09      105.32     16.80 o 
  10  14   3       47.03       31.05     10.63 o 
  -9  15   3      222.13      192.37     25.13 o 
  -8  15   3       37.63       18.37      7.07 o 
  -7  15   3        0.56       -4.45      6.59 o 
  -6  15   3      458.63      463.30     77.42 o 
  -5  15   3      170.86      164.71     29.11 o 
  -4  15   3      190.59      159.37     25.06 o 
  -3  15   3      146.65      161.20     25.25 o 
  -2  15   3     2316.62     2201.01     93.82 o 
  -1  15   3       54.69       52.48     15.90 o 
   0  15   3      304.76      293.55     22.71 o 
   1  15   3        5.10        0.35      4.28 o 
   2  15   3      527.01      532.46     29.24 o 
   3  15   3        2.88       -0.33      6.33 o 
   4  15   3     1703.26     1709.31     59.12 o 
   5  15   3       34.80       20.00      7.16 o 
   6  15   3      553.95      577.07     36.41 o 
   7  15   3      166.46      170.99     28.74 o 
   8  15   3      653.74      657.08     44.91 o 
   9  15   3       17.23       15.34      7.53 o 
  -8  16   3      359.87      315.74     28.88 o 
  -7  16   3      589.04      522.27     50.50 o 
  -6  16   3       15.40       12.26     11.88 o 
  -5  16   3       11.80       13.12      8.51 o 
  -4  16   3       89.59       81.08     18.06 o 
  -3  16   3      112.49       95.87     20.10 o 
  -2  16   3        8.48       13.70     10.67 o 
  -1  16   3     1456.59     1525.94     79.29 o 
   0  16   3       63.54       48.40      7.61 o 
   1  16   3      630.82      609.03     27.98 o 
   2  16   3        8.51       11.89      7.67 o 
   3  16   3     2509.25     2740.87    103.93 o 
   4  16   3       23.98        8.91      6.58 o 
   5  16   3      300.90      320.38     35.27 o 
   6  16   3       53.66       49.25     18.31 o 
   7  16   3      393.16      410.31     32.33 o 
  -6  17   3      673.33      719.68     59.23 o 
  -5  17   3       54.22       65.90     16.92 o 
  -4  17   3        5.02        2.20      6.27 o 
  -3  17   3       12.67        5.13      6.15 o 
  -2  17   3      420.51      401.34     42.98 o 
  -1  17   3        1.57        8.40      5.17 o 
   0  17   3     1040.71     1059.89     48.41 o 
   1  17   3        0.13       -1.60      4.70 o 
   2  17   3     2294.91     2422.61    100.00 o 
   3  17   3       76.52       81.19     19.65 o 
   4  17   3      728.13      788.77     58.63 o 
   5  17   3       23.05       22.55      9.19 o 
   6  17   3       19.28       23.70      7.73 o 
  -4  18   3       50.50       28.43     12.23 o 
  -3  18   3      133.61      137.69     25.54 o 
  -2  18   3       25.17       30.31     13.43 o 
  -1  18   3      493.91      436.00     47.15 o 
   0  18   3       75.65       64.56     19.85 o 
   1  18   3     1227.60     1322.18     56.36 o 
   2  18   3      153.94      161.00     20.13 o 
   3  18   3      693.06      740.20     57.91 o 
   4  18   3        8.92        1.82      5.68 o 
 -14   0   4      728.84      791.28     65.24 o 
 -12   0   4      988.69      972.24     65.27 o 
 -10   0   4      122.56      114.73     19.64 o 
  -8   0   4      984.03      929.86     49.06 o 
  -6   0   4     8685.60     8737.04    130.04 o 
  -4   0   4     1694.77     1671.08     53.23 o 
  -2   0   4    20664.48    20509.47    128.97 o 
   0   0   4       94.89       83.44      3.42 o 
   2   0   4    16097.15    15588.86    452.58 o 
   4   0   4      446.06      461.62     18.24 o 
   6   0   4       72.47       77.03      6.48 o 
   8   0   4     2450.42     2590.47     42.79 o 
  10   0   4     1051.57     1015.95     56.47 o 
  12   0   4     3080.28     3235.63    119.36 o 
  14   0   4       93.05       90.71     22.23 o 
 -15   1   4     1032.84     1164.11     58.18 o 
 -14   1   4        5.32        1.85      4.06 o 
 -13   1   4      976.99     1010.47     49.37 o 
 -12   1   4      178.37      182.32     33.13 o 
 -11   1   4      679.64      654.20     35.92 o 
 -10   1   4     1186.02     1185.66     45.61 o 
  -9   1   4      107.75      112.69     12.98 o 
  -8   1   4       36.06       36.38     14.64 o 
  -7   1   4     5668.68     5901.73     81.69 o 
  -6   1   4      187.81      199.85     13.86 o 
  -5   1   4     3095.38     3118.60     50.45 o 
  -4   1   4     2330.34     2415.07     40.08 o 
  -3   1   4     9166.92     8718.29     99.99 o 
  -2   1   4       30.45       32.59      3.03 o 
  -1   1   4    10759.75    10853.23     61.20 o 
   0   1   4     2022.82     1973.37     20.39 o 
   1   1   4     8373.43     8057.60     38.14 o 
   2   1   4        0.33        2.96      2.55 o 
   3   1   4    10698.85    10727.20     69.49 o 
   4   1   4     1451.47     1566.02     20.24 o 
   5   1   4       26.57       27.34      2.87 o 
   6   1   4      389.00      411.57     10.87 o 
   7   1   4     2993.19     3148.03     32.04 o 
   8   1   4      511.28      477.44     13.22 o 
   9   1   4     1379.00     1394.31     26.33 o 
  10   1   4        7.09        2.49      2.58 o 
  11   1   4     3459.08     3637.58     64.96 o 
  12   1   4       15.00       12.42      9.17 o 
  13   1   4      945.02     1038.64     50.12 o 
  14   1   4        1.94        7.62      5.13 o 
 -15   2   4      219.94      203.55     20.98 o 
 -14   2   4      265.74      247.56     22.38 o 
 -13   2   4       45.02       40.79      7.59 o 
 -12   2   4     2038.56     2142.14     72.26 o 
 -11   2   4      344.09      373.81     27.30 o 
 -10   2   4     1462.37     1417.54     49.72 o 
  -9   2   4      157.72      132.27     14.36 o 
  -8   2   4      509.47      464.42     28.83 o 
  -7   2   4       29.02       38.15      7.03 o 
  -6   2   4     2503.47     2579.93     50.62 o 
  -5   2   4     1020.49     1020.05     29.08 o 
  -4   2   4     3985.90     4022.49     52.88 o 
  -3   2   4     1712.95     1638.74     23.54 o 
  -2   2   4    17301.08    17117.09     79.24 o 
  -1   2   4     2244.76     2190.18     29.42 o 
   0   2   4     3588.01     3425.38     23.18 o 
   1   2   4     1644.07     1639.35     20.89 o 
   2   2   4     2152.67     2167.96     38.07 o 
   3   2   4      469.59      472.73     10.22 o 
   4   2   4     1577.43     1622.73     22.84 o 
   5   2   4      688.92      723.01     15.01 o 
   6   2   4     4501.56     4449.88     39.05 o 
   7   2   4      108.76      108.98      6.48 o 
   8   2   4     3116.14     3218.12     37.49 o 
   9   2   4       95.66       87.84      7.48 o 
  10   2   4      614.14      631.61     21.31 o 
  11   2   4      228.30      244.95     17.11 o 
  12   2   4     1702.26     1748.46     47.71 o 
  13   2   4      111.87       98.70     22.58 o 
  14   2   4      314.67      355.81     60.17 o 
 -14   3   4      130.08      151.87     20.65 o 
 -13   3   4      241.17      254.13     19.60 o 
 -12   3   4        1.99        1.41      4.00 o 
 -11   3   4     3205.51     3172.02     62.02 o 
 -10   3   4      513.28      506.63     23.36 o 
  -9   3   4     1075.12     1055.39     31.79 o 
  -8   3   4     2527.61     2443.80     57.83 o 
  -7   3   4     1162.76     1179.96     37.46 o 
  -6   3   4        3.88        7.83      1.73 o 
  -5   3   4     1384.71     1353.95     38.34 o 
  -4   3   4     3213.52     3292.54     28.48 o 
  -3   3   4     9583.43     9688.68     67.93 o 
  -2   3   4      647.79      692.92     11.13 o 
  -1   3   4     8823.78     8570.53     60.61 o 
   0   3   4     3067.62     3132.11     38.47 o 
   1   3   4      537.50      539.13     16.81 o 
   2   3   4       18.16       25.34      2.17 o 
   3   3   4      774.65      732.55     13.34 o 
   4   3   4     2288.15     2154.66     29.95 o 
   5   3   4     3312.02     3232.52     35.37 o 
   6   3   4     1673.40     1685.99     32.28 o 
   7   3   4     4475.82     4398.18     56.59 o 
   8   3   4       32.86       24.75      4.45 o 
   9   3   4      470.34      486.35     18.11 o 
  10   3   4      303.73      301.66     17.99 o 
  11   3   4      286.33      278.62     18.27 o 
  12   3   4       39.55       42.72     10.24 o 
  13   3   4      719.38      715.00     59.06 o 
  14   3   4      192.97      226.69     34.52 o 
 -14   4   4      315.72      297.14     28.85 o 
 -13   4   4       82.57      100.68     22.07 o 
 -12   4   4      938.34      946.79     36.05 o 
 -11   4   4      500.81      506.06     25.78 o 
 -10   4   4     2420.28     2498.75     52.25 o 
  -9   4   4     1220.92     1188.65     33.66 o 
  -8   4   4     4794.17     4797.08     63.23 o 
  -7   4   4      838.67      839.55     24.38 o 
  -6   4   4     2224.87     2319.78     36.95 o 
  -5   4   4      300.43      311.35     13.39 o 
  -4   4   4     4774.76     4885.21     42.19 o 
  -3   4   4      429.46      437.24     10.31 o 
  -2   4   4     4738.52     4892.96     60.16 o 
  -1   4   4     1244.98     1291.09     26.83 o 
   0   4   4     5399.54     5329.07     53.15 o 
   1   4   4      724.01      720.43     17.86 o 
   2   4   4     4846.49     4775.48     45.22 o 
   3   4   4     3797.24     3690.66     50.78 o 
   4   4   4     4961.95     4804.94     52.73 o 
   5   4   4      270.31      267.97     10.43 o 
   6   4   4     3294.22     3429.32     39.56 o 
   7   4   4     2020.16     1973.72     40.85 o 
   8   4   4     1672.28     1662.38     37.58 o 
   9   4   4      307.46      297.07     17.03 o 
  10   4   4      625.18      623.88     26.19 o 
  11   4   4      248.63      245.25     22.09 o 
  12   4   4      457.63      432.48     30.74 o 
  13   4   4      832.54      813.14     44.22 o 
  14   4   4      751.79      812.29     65.58 o 
 -14   5   4      132.64      132.50     19.62 o 
 -13   5   4      812.54      646.17    193.50 o 
 -12   5   4       74.45       56.07     15.75 o 
 -11   5   4      934.19      924.21     39.85 o 
 -10   5   4      192.11      185.67     16.82 o 
  -9   5   4     2964.74     3092.49     54.33 o 
  -8   5   4      964.60      992.32     28.78 o 
  -7   5   4     3998.23     4090.19     53.93 o 
  -6   5   4      151.95      171.22     13.04 o 
  -5   5   4     2610.09     2650.73     41.64 o 
  -4   5   4       51.62       63.73      4.25 o 
  -3   5   4      221.30      256.27      7.83 o 
  -2   5   4       14.83       14.17      2.35 o 
  -1   5   4      169.40      165.51     10.48 o 
   0   5   4       23.66       30.10      4.80 o 
   1   5   4     5736.07     5600.90     46.18 o 
   2   5   4       22.80       24.02      2.76 o 
   3   5   4     7303.63     7233.40     53.30 o 
   4   5   4     1582.31     1548.69     27.24 o 
   5   5   4     6160.15     6250.35     74.49 o 
   6   5   4      612.39      632.77     17.24 o 
   7   5   4      873.96      889.60     26.16 o 
   8   5   4       30.80       36.03      5.86 o 
   9   5   4     1565.43     1543.24     39.43 o 
  10   5   4      376.36      361.91     26.74 o 
  11   5   4      178.35      171.72     19.34 o 
  12   5   4      259.70      255.14     24.22 o 
  13   5   4      287.27      282.96     26.83 o 
  14   5   4      138.59      128.69     18.77 o 
 -14   6   4     1334.33     1287.12    160.23 o 
 -13   6   4      205.33      170.48     59.64 o 
 -12   6   4      336.43      336.80     39.24 o 
 -11   6   4        1.85        2.04      7.07 o 
 -10   6   4     1940.38     1974.89     54.98 o 
  -9   6   4      101.15       90.49     11.08 o 
  -8   6   4     4129.23     4279.57     86.25 o 
  -7   6   4      172.12      193.04     13.91 o 
  -6   6   4     2824.65     2962.81     51.87 o 
  -5   6   4      102.77       93.50      8.22 o 
  -4   6   4      865.87      840.83     15.70 o 
  -3   6   4      573.73      568.10     16.59 o 
  -2   6   4     2820.69     2826.14     31.15 o 
  -1   6   4      408.55      380.99     19.12 o 
   0   6   4     5226.27     5107.85     58.44 o 
   1   6   4      132.41      139.18      7.06 o 
   2   6   4     7002.37     6673.79     49.85 o 
   3   6   4        0.38        2.71      1.77 o 
   4   6   4     8708.21     8546.26     67.27 o 
   5   6   4      245.99      242.59     10.30 o 
   6   6   4     2366.77     2387.08     45.72 o 
   7   6   4       19.56       11.95      3.13 o 
   8   6   4      474.25      493.92     21.31 o 
   9   6   4      150.98      140.93     16.07 o 
  10   6   4     2191.54     2185.70    106.61 o 
  11   6   4       79.55       69.05     12.18 o 
  12   6   4       36.77       39.04     10.41 o 
  13   6   4       11.63       -2.73      8.71 o 
 -14   7   4      206.67      202.19     23.98 o 
 -13   7   4      976.67      910.52    149.32 o 
 -12   7   4      216.03      183.35     82.39 o 
 -11   7   4      813.87      851.56     59.29 o 
 -10   7   4        0.06        0.94      5.82 o 
  -9   7   4     4680.34     4654.45     79.58 o 
  -8   7   4      637.49      662.98     28.13 o 
  -7   7   4      853.73      899.11     30.32 o 
  -6   7   4      164.68      156.55     11.68 o 
  -5   7   4     5521.95     5717.19     65.71 o 
  -4   7   4      190.05      205.26     11.66 o 
  -3   7   4      203.49      202.38     24.16 o 
  -2   7   4        0.14        4.52      1.66 o 
  -1   7   4     1364.85     1361.01     41.96 o 
   0   7   4      205.65      194.15     11.83 o 
   1   7   4     6738.99     6478.14     69.08 o 
   2   7   4      282.39      271.77     11.72 o 
   3   7   4     2461.89     2364.22     64.56 o 
   4   7   4      166.32      195.83     10.67 o 
   5   7   4     9547.73     9251.44     78.67 o 
   6   7   4        8.94       13.88      3.08 o 
   7   7   4      717.33      707.67     24.57 o 
   8   7   4      989.39      986.99     42.29 o 
   9   7   4     1485.67     1449.30     93.74 o 
  10   7   4       30.40       31.79      8.84 o 
  11   7   4      402.54      374.84     29.28 o 
  12   7   4       77.22       71.40     23.33 o 
  13   7   4      122.22      117.66     26.11 o 
 -13   8   4      158.03      141.51     24.97 o 
 -12   8   4      314.33      312.53     28.10 o 
 -11   8   4       52.70       57.26     12.51 o 
 -10   8   4     2363.91     2415.46     96.28 o 
  -9   8   4      347.78      342.34     35.22 o 
  -8   8   4      926.77      858.31     52.65 o 
  -7   8   4      853.42      901.66     64.96 o 
  -6   8   4      566.58      518.69     21.90 o 
  -5   8   4       34.19       35.23      5.29 o 
  -4   8   4     4404.36     4433.07     57.75 o 
  -3   8   4       37.97       33.45      4.60 o 
  -2   8   4     2008.67     2010.95     31.41 o 
  -1   8   4        1.01        1.17      4.54 o 
   0   8   4     4297.93     4203.97     91.45 o 
   1   8   4      422.38      433.96     18.48 o 
   2   8   4       74.36       75.17      5.95 o 
   3   8   4     1022.19     1020.84     24.49 o 
   4   8   4     2294.89     2278.03     38.41 o 
   5   8   4       24.55       29.48      5.43 o 
   6   8   4     2891.87     2928.30     57.85 o 
   7   8   4      638.30      633.95     33.08 o 
   8   8   4      535.94      553.62     32.46 o 
   9   8   4      862.48      895.06     42.98 o 
  10   8   4      558.45      577.40     35.92 o 
  11   8   4        6.25        5.50      5.21 o 
  12   8   4        2.34        2.13      7.12 o 
  13   8   4      258.62      267.27     27.34 o 
 -13   9   4      787.87      735.66     45.78 o 
 -12   9   4       12.84       -0.64      8.08 o 
 -11   9   4      237.94      213.54     22.79 o 
 -10   9   4      204.17      183.89     53.64 o 
  -9   9   4     2934.48     2894.54    103.48 o 
  -8   9   4      218.49      178.98     24.34 o 
  -7   9   4       37.64       44.45      9.80 o 
  -6   9   4      348.25      356.27     18.96 o 
  -5   9   4     2358.16     2432.58     49.01 o 
  -4   9   4      901.65      979.68     28.63 o 
  -3   9   4     4439.36     4485.85     70.67 o 
  -2   9   4      217.36      191.86     10.42 o 
  -1   9   4     4439.84     4587.44    142.67 o 
   0   9   4     2105.81     2102.96     63.57 o 
   1   9   4     1389.82     1406.01     22.47 o 
   2   9   4      455.22      434.70     15.19 o 
   3   9   4      138.44      142.97      9.71 o 
   4   9   4      140.32      138.51      9.96 o 
   5   9   4     2671.52     2637.33     45.61 o 
   6   9   4      488.31      468.18     28.11 o 
   7   9   4      903.00      928.80     40.88 o 
   8   9   4        2.44       -7.14      7.14 o 
   9   9   4     1237.73     1157.78     50.02 o 
  10   9   4      125.47      122.68     20.22 o 
  11   9   4      253.62      226.62     51.47 o 
  12   9   4       14.67        3.20     22.03 o 
 -12  10   4      322.93      302.08     28.31 o 
 -11  10   4      163.73      137.10     18.36 o 
 -10  10   4      653.45      647.41     72.35 o 
  -9  10   4       73.92       63.45     11.35 o 
  -8  10   4      542.82      514.39     43.69 o 
  -7  10   4       29.23       13.16     11.32 o 
  -6  10   4     1073.44     1116.19     58.17 o 
  -5  10   4      366.10      364.33     32.66 o 
  -4  10   4     3900.30     4023.20     61.39 o 
  -3  10   4     1945.32     1923.58     41.64 o 
  -2  10   4     3177.78     3174.03     45.22 o 
  -1  10   4     2492.24     2496.45     55.50 o 
   0  10   4     3506.14     3569.58     45.81 o 
   1  10   4       30.65       33.70      5.50 o 
   2  10   4      671.34      678.44     23.58 o 
   3  10   4       30.62       25.27      4.51 o 
   4  10   4     1108.73     1098.95     29.20 o 
   5  10   4      356.69      327.58     23.10 o 
   6  10   4     1071.71      998.19     42.01 o 
   7  10   4      131.84      127.21     15.48 o 
   8  10   4      956.81      968.94     44.84 o 
   9  10   4      422.88      395.49     30.12 o 
  10  10   4     1339.47     1328.21     56.87 o 
  11  10   4      132.69      137.49     19.01 o 
  12  10   4      559.28      540.76     58.38 o 
 -12  11   4        1.89       -3.19      6.21 o 
 -11  11   4       26.30       25.98      8.41 o 
 -10  11   4      204.99      171.75     35.02 o 
  -9  11   4      160.00      174.17     24.27 o 
  -8  11   4       14.49        4.31      4.79 o 
  -7  11   4     1087.53      986.43     71.22 o 
  -6  11   4      190.51      177.74     37.06 o 
  -5  11   4     2613.10     2353.67    206.06 o 
  -4  11   4      628.81      567.16     29.53 o 
  -3  11   4      950.69      933.24     45.97 o 
  -2  11   4        8.77        2.98      2.09 o 
  -1  11   4     1783.43     1801.45     38.23 o 
   0  11   4      152.77      159.51     12.81 o 
   1  11   4     3173.21     3149.40     44.83 o 
   2  11   4      351.99      357.64     19.68 o 
   3  11   4      754.44      785.34     25.38 o 
   4  11   4       98.01       91.87     12.60 o 
   5  11   4       78.14       71.74     10.61 o 
   6  11   4      463.52      432.81     28.06 o 
   7  11   4       15.50       14.53      9.32 o 
   8  11   4      450.66      460.19     31.82 o 
   9  11   4     1047.81     1049.94     49.68 o 
  10  11   4        4.75        5.50      5.20 o 
  11  11   4     1549.96     1605.24     66.11 o 
 -11  12   4       25.82        4.06     11.97 o 
 -10  12   4       40.74       39.93     10.66 o 
  -9  12   4        0.35       -5.11      6.54 o 
  -8  12   4      475.90      455.61     31.51 o 
  -7  12   4       22.09        8.09      5.67 o 
  -6  12   4     2076.73     1980.09    190.08 o 
  -5  12   4      659.03      582.51     85.93 o 
  -4  12   4     2175.35     2070.12    118.67 o 
  -3  12   4       98.15       94.02     12.76 o 
  -2  12   4     1627.22     1617.73     56.07 o 
  -1  12   4       57.21       48.67      8.54 o 
   0  12   4     2440.27     2446.17     80.12 o 
   1  12   4      648.45      657.29     27.96 o 
   2  12   4     2274.05     2352.90     52.79 o 
   3  12   4      100.70       86.99     16.25 o 
   4  12   4      460.32      463.57     28.45 o 
   5  12   4       14.13       10.92      4.39 o 
   6  12   4       59.01       54.06     12.22 o 
   7  12   4        7.26        1.18      5.88 o 
   8  12   4      452.51      424.39     31.18 o 
   9  12   4       57.94       49.23     11.19 o 
  10  12   4     1138.70     1232.10     57.15 o 
  11  12   4       41.14       54.58     12.70 o 
 -10  13   4       24.97        5.12      5.22 o 
  -9  13   4       28.34       20.04      6.61 o 
  -8  13   4      458.25      466.11     62.62 o 
  -7  13   4     1101.62     1075.32     80.73 o 
  -6  13   4      385.69      332.92     25.73 o 
  -5  13   4      356.09      343.55     25.37 o 
  -4  13   4      367.06      330.41     51.54 o 
  -3  13   4     2609.79     2536.98    249.49 o 
  -2  13   4       26.74       24.84     13.29 o 
  -1  13   4     1754.51     1807.74     54.30 o 
   0  13   4      569.37      550.92     30.15 o 
   1  13   4      775.38      832.16     50.52 o 
   2  13   4      170.96      163.80     22.74 o 
   3  13   4     1338.85     1302.38     66.17 o 
   4  13   4      654.16      617.68     34.16 o 
   5  13   4      188.46      187.30     19.22 o 
   6  13   4        2.29        2.73      5.76 o 
   7  13   4     1146.86     1099.96     76.50 o 
   8  13   4        2.91       -7.13      7.13 o 
   9  13   4      703.99      649.75     40.80 o 
  10  13   4       91.36      105.11     24.78 o 
 -10  14   4      377.36      370.10     43.20 o 
  -9  14   4       24.45       14.16      5.33 o 
  -8  14   4      378.66      345.51     29.15 o 
  -7  14   4       37.89       12.16     15.70 o 
  -6  14   4       91.88       99.18     14.42 o 
  -5  14   4      337.02      360.11     71.45 o 
  -4  14   4      294.77      266.60     22.57 o 
  -3  14   4       35.22       27.17     12.34 o 
  -2  14   4     2892.82     2795.80    106.60 o 
  -1  14   4        3.02        1.12     10.56 o 
   0  14   4      160.01      156.90     19.39 o 
   1  14   4      516.82      528.79     42.26 o 
   2  14   4      581.85      591.51     45.54 o 
   3  14   4        1.13        0.59      6.90 o 
   4  14   4      389.89      381.66     37.96 o 
   5  14   4       34.04       36.20     15.79 o 
   6  14   4      918.89      901.51     50.66 o 
   7  14   4       11.94        9.61      7.14 o 
   8  14   4     1247.87     1226.68     56.07 o 
   9  14   4       57.98       32.57      9.30 o 
  -9  15   4      320.56      296.54     54.67 o 
  -8  15   4       41.39       27.62      8.66 o 
  -7  15   4      823.61      779.51     92.43 o 
  -6  15   4      202.49      208.37     33.71 o 
  -5  15   4      196.34      193.53     20.14 o 
  -4  15   4       17.78       13.53      7.03 o 
  -3  15   4     1807.71     1913.49     87.91 o 
  -2  15   4       13.66       18.14      9.29 o 
  -1  15   4     1282.93     1330.48     50.87 o 
   0  15   4        7.07        8.41      5.82 o 
   1  15   4      182.79      206.02     27.11 o 
   2  15   4      188.60      181.77     26.73 o 
   3  15   4      866.56      847.12     57.80 o 
   4  15   4       79.32       65.51     15.58 o 
   5  15   4      624.49      699.00     54.35 o 
   6  15   4        1.76       13.79      9.22 o 
   7  15   4     1778.69     1789.30     67.13 o 
   8  15   4      174.19      163.72     33.58 o 
  -7  16   4       95.92       80.44     14.86 o 
  -6  16   4     1219.73     1257.75     76.97 o 
  -5  16   4       69.40       98.47     21.57 o 
  -4  16   4      101.36      136.66     23.93 o 
  -3  16   4        0.03        1.91      6.92 o 
  -2  16   4      657.72      663.41     54.22 o 
  -1  16   4        8.75        7.54      7.93 o 
   0  16   4      214.18      215.25     21.14 o 
   1  16   4       27.72       10.25      7.51 o 
   2  16   4     1295.21     1413.54     75.73 o 
   3  16   4      191.99      232.31     31.15 o 
   4  16   4      492.99      466.20     45.32 o 
   5  16   4       45.25       33.42      9.98 o 
   6  16   4      461.02      502.87     48.40 o 
   7  16   4      139.50      157.51     21.04 o 
  -6  17   4       43.47       65.98     18.35 o 
  -5  17   4      326.99      305.45     38.85 o 
  -4  17   4       20.95       18.13      8.99 o 
  -3  17   4       12.00       14.25      6.30 o 
  -2  17   4        0.01        0.42      6.70 o 
  -1  17   4       47.95       43.67     14.84 o 
   0  17   4        2.35       -3.19      5.83 o 
   1  17   4      558.78      577.38     36.35 o 
   2  17   4       82.17       69.75     17.90 o 
   3  17   4     1810.50     2034.27     95.65 o 
   4  17   4      138.24      117.92     23.40 o 
   5  17   4      271.27      267.02     36.08 o 
   6  17   4      132.29      133.16     26.20 o 
  -4  18   4       53.29       32.72     12.30 o 
  -3  18   4       75.74       37.50     12.29 o 
  -2  18   4      143.39      122.35     25.67 o 
  -1  18   4      210.29      220.48     34.26 o 
   0  18   4      115.64      101.84     23.86 o 
   1  18   4       16.98       25.43     12.07 o 
   2  18   4     1495.53     1616.05     64.13 o 
   3  18   4        8.81       14.21      9.69 o 
 -13   0   5     2093.32     2160.03    103.89 o 
 -11   0   5     2281.46     2227.01     94.33 o 
  -9   0   5       17.01       18.50      8.24 o 
  -7   0   5     4909.47     5081.04    108.87 o 
  -5   0   5      663.49      681.89     15.14 o 
  -3   0   5     7867.47     7592.00    151.18 o 
  -1   0   5     4706.58     4762.38     55.71 o 
   1   0   5    16531.66    16495.49    226.38 o 
   3   0   5    12344.39    12323.66    122.65 o 
   5   0   5      547.59      591.12     23.72 o 
   7   0   5      638.68      633.86     21.65 o 
   9   0   5       65.43       80.52      8.64 o 
  11   0   5     3886.11     3886.92    126.20 o 
  13   0   5      658.14      795.54     63.06 o 
 -14   1   5      687.80      748.77     45.60 o 
 -13   1   5      174.61      170.49     21.37 o 
 -12   1   5     2489.05     2508.76    121.38 o 
 -11   1   5        0.10       -1.23      6.12 o 
 -10   1   5       25.45       17.56      7.70 o 
  -9   1   5      118.44      131.99     14.44 o 
  -8   1   5     2116.51     2048.39     52.78 o 
  -7   1   5      370.91      409.98     60.79 o 
  -6   1   5     1108.16     1157.62     34.22 o 
  -5   1   5     1133.21     1085.80     19.30 o 
  -4   1   5     2465.47     2527.09     42.39 o 
  -3   1   5     3504.80     3395.51     33.73 o 
  -2   1   5     3699.98     3580.13     36.16 o 
  -1   1   5     3162.79     3284.88     26.30 o 
   0   1   5     5043.13     5020.96     53.16 o 
   1   1   5      314.06      315.52      7.56 o 
   2   1   5    15835.45    15469.22    193.15 o 
   3   1   5     1859.45     1840.53     44.49 o 
   4   1   5     1729.98     1686.33     31.32 o 
   5   1   5      723.96      726.42     33.54 o 
   6   1   5      739.31      798.12     20.42 o 
   7   1   5        5.02        1.07      2.40 o 
   8   1   5       43.12       41.83      4.39 o 
   9   1   5       73.07       74.20      7.07 o 
  10   1   5      685.66      713.39     26.88 o 
  11   1   5      336.42      367.21     27.66 o 
  12   1   5     2310.94     2427.28     74.24 o 
  13   1   5      155.59      156.41     20.16 o 
  14   1   5      258.20      243.62     42.42 o 
 -14   2   5      147.58      158.04     24.97 o 
 -13   2   5     1030.34     1052.86     51.09 o 
 -12   2   5       41.48       46.08     12.70 o 
 -11   2   5     2007.66     1970.30     96.27 o 
 -10   2   5      113.04      126.02     25.62 o 
  -9   2   5     1617.03     1551.78     49.86 o 
  -8   2   5      433.86      429.80     24.27 o 
  -7   2   5     1974.86     2017.81     49.50 o 
  -6   2   5       76.20       63.60      8.35 o 
  -5   2   5       85.11       82.85      8.50 o 
  -4   2   5     4509.23     4408.72     43.94 o 
  -3   2   5    11951.64    11802.54     67.42 o 
  -2   2   5      175.98      173.81      5.30 o 
  -1   2   5     5967.15     5840.51     43.88 o 
   0   2   5       89.83      101.74      3.62 o 
   1   2   5     6282.89     5979.12     38.94 o 
   2   2   5     1222.66     1230.90     23.87 o 
   3   2   5     2757.06     2756.47     38.16 o 
   4   2   5      755.85      747.84     21.02 o 
   5   2   5      568.35      574.30     13.68 o 
   6   2   5      109.82      112.10      7.34 o 
   7   2   5     4115.66     4235.19     67.14 o 
   8   2   5      479.11      501.38     17.47 o 
   9   2   5      177.62      159.97     10.53 o 
  10   2   5      457.53      466.51     22.15 o 
  11   2   5      719.34      737.89     37.76 o 
  12   2   5       85.86       82.85     19.05 o 
  13   2   5      593.17      569.29     37.62 o 
  14   2   5       54.44       52.75     12.14 o 
 -14   3   5      245.96      211.38     24.27 o 
 -13   3   5      116.32      134.59     18.29 o 
 -12   3   5     1850.12     1792.88     63.51 o 
 -11   3   5     1118.87     1148.75     48.37 o 
 -10   3   5     3165.38     3186.14     58.92 o 
  -9   3   5      199.32      197.22     13.57 o 
  -8   3   5     2753.96     2746.12     47.65 o 
  -7   3   5       82.15       79.21      7.47 o 
  -6   3   5      688.91      683.57     25.73 o 
  -5   3   5       29.51       26.12      2.76 o 
  -4   3   5     2314.02     2351.75     27.15 o 
  -3   3   5     4102.18     4132.65     34.69 o 
  -2   3   5    12797.56    12588.07     72.39 o 
  -1   3   5       44.39       42.22      4.02 o 
   0   3   5     3327.29     3165.75     41.74 o 
   1   3   5      954.84      940.46     21.65 o 
   2   3   5     3248.80     3233.86     39.59 o 
   3   3   5     2637.97     2444.97     63.72 o 
   4   3   5     1149.91     1175.86     17.84 o 
   5   3   5        4.85        5.17      1.46 o 
   6   3   5     6719.32     6824.61     83.68 o 
   7   3   5      222.37      199.61     11.98 o 
   8   3   5     3705.84     3740.86     65.66 o 
   9   3   5      128.69      110.06     10.58 o 
  10   3   5      397.94      381.21     20.38 o 
  11   3   5      242.75      232.08     21.49 o 
  12   3   5      318.57      300.76     25.63 o 
  13   3   5       28.53       43.48     16.06 o 
  14   3   5      414.12      457.41     35.53 o 
 -14   4   5       43.77       45.28     17.12 o 
 -13   4   5      447.11      439.94     33.36 o 
 -12   4   5      369.07      373.41     29.29 o 
 -11   4   5      696.92      738.92     39.03 o 
 -10   4   5      424.41      402.85     32.01 o 
  -9   4   5     2431.79     2452.58     52.86 o 
  -8   4   5      580.06      571.16     21.54 o 
  -7   4   5     1580.38     1632.91     41.95 o 
  -6   4   5      538.73      558.15     18.86 o 
  -5   4   5     3441.12     3518.79     39.51 o 
  -4   4   5      142.19      145.99      6.38 o 
  -3   4   5      903.12      836.08     17.60 o 
  -2   4   5        3.26        8.92      2.60 o 
  -1   4   5     2398.43     2427.24     72.24 o 
   0   4   5     3373.57     3281.81     44.37 o 
   1   4   5     1050.89     1029.69     39.62 o 
   2   4   5       13.34       13.71      3.41 o 
   3   4   5     1622.79     1511.93     42.22 o 
   4   4   5     3115.73     2990.99     60.45 o 
   5   4   5     5404.65     5365.83     72.76 o 
   6   4   5      113.82      114.03      7.41 o 
   7   4   5     3048.72     3083.18     65.30 o 
   8   4   5        3.82       -1.10      4.48 o 
   9   4   5     1790.93     1829.64     67.48 o 
  10   4   5     1599.85     1594.00     42.35 o 
  11   4   5      519.40      548.12     33.67 o 
  12   4   5      139.16      154.88     22.55 o 
  13   4   5      137.14      117.88     17.06 o 
  14   4   5        1.94       12.49     11.80 o 
 -14   5   5      500.61      386.64     83.16 o 
 -13   5   5       23.69       36.60     14.63 o 
 -12   5   5      117.80       88.04     19.47 o 
 -11   5   5      508.30      467.99     44.07 o 
 -10   5   5     1381.29     1395.62     88.73 o 
  -9   5   5      443.60      427.86     27.19 o 
  -8   5   5     1624.74     1552.48     48.63 o 
  -7   5   5       65.37       73.10      7.37 o 
  -6   5   5    10200.24    10159.91    116.53 o 
  -5   5   5        8.41        7.22      3.10 o 
  -4   5   5     3862.78     3966.85     33.26 o 
  -3   5   5       21.65       29.70      2.67 o 
  -2   5   5     1431.76     1429.96     32.48 o 
  -1   5   5       34.87       41.20      5.83 o 
   0   5   5     1635.41     1632.33     33.58 o 
   1   5   5     2239.31     2142.16     23.03 o 
   2   5   5     1330.91     1211.41     25.14 o 
   3   5   5     1934.77     1854.10     27.05 o 
   4   5   5     4512.46     4440.53     64.37 o 
   5   5   5      138.63      140.03      7.57 o 
   6   5   5     2260.52     2164.63     45.88 o 
   7   5   5       34.87       36.26      5.74 o 
   8   5   5     1873.80     1878.91     56.10 o 
   9   5   5      125.78      131.17     15.58 o 
  10   5   5     2446.65     2415.75     69.76 o 
  11   5   5      216.68      224.91     22.50 o 
  12   5   5      333.87      331.20     27.90 o 
  13   5   5      189.44      182.43     48.02 o 
 -14   6   5        9.73        3.30      6.24 o 
 -13   6   5      249.19      257.11     36.18 o 
 -12   6   5       47.80       53.03     15.60 o 
 -11   6   5        2.70      -11.40     11.40 o 
 -10   6   5       77.85       58.50     14.75 o 
  -9   6   5     2028.33     2014.90     82.01 o 
  -8   6   5       47.73       32.40     10.47 o 
  -7   6   5     4892.37     4879.18    115.14 o 
  -6   6   5      490.76      472.43     34.66 o 
  -5   6   5    15028.73    15388.64     97.48 o 
  -4   6   5     1107.55     1148.97     18.27 o 
  -3   6   5     1139.06     1217.55     21.46 o 
  -2   6   5      539.61      571.79     23.43 o 
  -1   6   5      589.23      584.09     22.01 o 
   0   6   5       12.53       11.37      3.45 o 
   1   6   5     1246.17     1286.00     30.03 o 
   2   6   5        9.70       10.22      1.86 o 
   3   6   5     3543.14     3449.08     50.68 o 
   4   6   5        0.25        5.99      3.06 o 
   5   6   5     2887.67     2967.52     53.43 o 
   6   6   5      790.42      780.95     25.36 o 
   7   6   5      206.89      209.22     13.74 o 
   8   6   5      298.83      279.89     22.34 o 
   9   6   5     3062.59     3082.03     77.10 o 
  10   6   5        3.80        5.53      7.95 o 
  11   6   5     1011.20     1042.58     48.53 o 
  12   6   5       11.62        7.62      5.35 o 
  13   6   5      703.39      699.00     71.48 o 
 -13   7   5      121.73       98.94     48.36 o 
 -12   7   5        1.87       -7.10      9.77 o 
 -11   7   5       60.31       57.65     17.14 o 
 -10   7   5     1257.85     1363.31     72.70 o 
  -9   7   5       16.42        7.39      5.95 o 
  -8   7   5     1160.00     1185.07     61.66 o 
  -7   7   5      286.47      260.08     28.02 o 
  -6   7   5     3302.15     3296.68     92.76 o 
  -5   7   5      117.66      106.60     15.74 o 
  -4   7   5     4738.84     4938.21    105.29 o 
  -3   7   5        5.67        5.95      5.90 o 
  -2   7   5      371.34      374.34     18.65 o 
  -1   7   5      225.00      240.63     20.70 o 
   0   7   5     2225.36     2221.28     42.80 o 
   1   7   5      291.09      303.36     11.18 o 
   2   7   5      131.86      135.63      7.51 o 
   3   7   5      573.03      555.33     18.10 o 
   4   7   5     3608.00     3665.33    115.98 o 
   5   7   5     1008.25     1072.05     29.53 o 
   6   7   5      854.06      885.48     35.13 o 
   7   7   5        2.45        8.51      4.54 o 
   8   7   5     2182.78     2152.25     66.65 o 
   9   7   5      366.20      342.22     36.65 o 
  10   7   5     1038.11     1092.53     48.90 o 
  11   7   5       58.07       51.19     11.10 o 
  12   7   5      137.77      132.35     18.38 o 
  13   7   5        0.02        3.44      6.30 o 
 -13   8   5      231.37      239.84     26.44 o 
 -12   8   5      466.73      318.68     86.30 o 
 -11   8   5     1683.33     1806.27     89.46 o 
 -10   8   5       57.49       76.07     18.93 o 
  -9   8   5     2124.26     2228.20     90.84 o 
  -8   8   5       12.59        5.58      7.35 o 
  -7   8   5      361.03      329.99     32.64 o 
  -6   8   5        0.15       -4.88      6.16 o 
  -5   8   5     2679.80     2711.87     83.91 o 
  -4   8   5       71.22       62.48     11.41 o 
  -3   8   5     1510.18     1514.18     58.53 o 
  -2   8   5      109.21      111.76     10.84 o 
  -1   8   5     5851.65     5919.71     91.88 o 
   0   8   5     1220.60     1222.01     67.89 o 
   1   8   5     1083.79     1032.28     22.30 o 
   2   8   5        3.54        1.71      1.81 o 
   3   8   5      574.07      569.13     36.14 o 
   4   8   5     1736.94     1682.30     48.48 o 
   5   8   5     4451.48     4324.96     80.80 o 
   6   8   5      171.13      164.23     12.29 o 
   7   8   5     2009.65     1979.30     59.47 o 
   8   8   5       28.23       24.54      8.21 o 
   9   8   5     2800.56     2895.94    101.65 o 
  10   8   5      300.96      322.16     38.88 o 
  11   8   5       15.13        3.03      5.91 o 
  12   8   5        8.87       -3.93      7.39 o 
 -12   9   5      440.15      401.24     47.30 o 
 -11   9   5      339.76      261.39     66.99 o 
 -10   9   5     2538.44     2547.15    103.43 o 
  -9   9   5      336.93      360.77     37.63 o 
  -8   9   5      521.47      539.94     43.87 o 
  -7   9   5      407.13      394.45     36.18 o 
  -6   9   5      350.98      368.76     32.87 o 
  -5   9   5      401.00      361.36     32.04 o 
  -4   9   5     1714.53     1625.45     65.84 o 
  -3   9   5     1337.09     1277.36     56.66 o 
  -2   9   5     1573.19     1583.77     57.84 o 
  -1   9   5       12.53        5.78      5.30 o 
   0   9   5     6966.74     6788.28    114.10 o 
   1   9   5        4.05        3.28      1.74 o 
   2   9   5        4.81        5.13      2.22 o 
   3   9   5      580.57      519.28     36.13 o 
   4   9   5     3255.94     3148.20     67.76 o 
   5   9   5        0.02        9.31     22.66 o 
   6   9   5     1396.14     1358.21     57.27 o 
   7   9   5       86.23       83.37     12.82 o 
   8   9   5     1210.19     1234.85     50.38 o 
   9   9   5       36.24       27.35      7.97 o 
  10   9   5      426.03      427.44     33.74 o 
  11   9   5       62.19       65.70     13.39 o 
  12   9   5       59.44       65.34     13.32 o 
 -12  10   5      132.20      121.23     40.54 o 
 -11  10   5      974.56      882.82    184.97 o 
 -10  10   5      486.99      462.31    126.38 o 
  -9  10   5      733.37      750.56     54.96 o 
  -8  10   5       24.18       16.19      5.51 o 
  -7  10   5      188.76      163.42     23.73 o 
  -6  10   5      216.80      200.08     26.23 o 
  -5  10   5      885.73      870.07     51.28 o 
  -4  10   5     2439.11     2492.29     85.49 o 
  -3  10   5      941.80      963.33     52.19 o 
  -2  10   5       61.40       61.61      8.64 o 
  -1  10   5     3934.15     4012.67     71.65 o 
   0  10   5      218.38      216.08     15.24 o 
   1  10   5     2207.09     2239.64     42.33 o 
   2  10   5      475.04      463.57     22.44 o 
   3  10   5     1051.57     1054.13     53.28 o 
   4  10   5       10.53        5.76      6.11 o 
   5  10   5     1125.13     1105.09     43.15 o 
   6  10   5      221.89      213.81     23.83 o 
   7  10   5      133.88      125.95     15.73 o 
   8  10   5      235.42      231.55     24.73 o 
   9  10   5      583.14      576.00     36.49 o 
  10  10   5      141.39       93.09     29.08 o 
  11  10   5      137.74      127.32     18.84 o 
  12  10   5        7.69        2.09      4.76 o 
 -11  11   5       23.71       15.93     15.73 o 
 -10  11   5      275.52      270.10     30.37 o 
  -9  11   5      151.65      103.64     42.33 o 
  -8  11   5      706.36      659.49    105.91 o 
  -7  11   5      169.30      130.71     49.32 o 
  -6  11   5     1068.35     1033.84     60.72 o 
  -5  11   5      148.63      152.24     23.01 o 
  -4  11   5     1303.58     1225.80     63.07 o 
  -3  11   5      141.86      121.12     18.46 o 
  -2  11   5      945.85      881.63     35.55 o 
  -1  11   5      219.94      221.88     18.14 o 
   0  11   5     2754.26     2842.21     48.30 o 
   1  11   5       38.03       39.90      6.97 o 
   2  11   5     5437.25     5516.04     82.11 o 
   3  11   5      341.70      341.31     31.72 o 
   4  11   5     2227.37     2249.12     84.37 o 
   5  11   5      134.55      123.02     14.85 o 
   6  11   5       35.17       21.62      6.59 o 
   7  11   5       19.94        7.18      4.48 o 
   8  11   5      132.99      127.42     17.02 o 
   9  11   5        0.62        3.13      5.51 o 
  10  11   5      562.91      566.97     38.25 o 
  11  11   5      172.61      172.05     22.21 o 
 -11  12   5      189.07      185.93     23.21 o 
 -10  12   5        0.08       -5.76      5.76 o 
  -9  12   5      223.32      211.68     22.89 o 
  -8  12   5      364.36      342.91    100.87 o 
  -7  12   5      359.89      327.35     51.18 o 
  -6  12   5      408.96      390.42     36.71 o 
  -5  12   5      563.66      536.43     31.65 o 
  -4  12   5       85.46       65.36     10.92 o 
  -3  12   5      796.19      705.64     69.24 o 
  -2  12   5      616.11      534.69     32.94 o 
  -1  12   5      819.12      789.11     26.69 o 
   0  12   5      173.01      154.43     11.56 o 
   1  12   5     3126.36     3207.17     98.74 o 
   2  12   5       25.00       19.96      9.80 o 
   3  12   5     2982.74     3021.04     99.47 o 
   4  12   5      174.51      180.80     24.50 o 
   5  12   5      215.14      213.32     20.42 o 
   6  12   5      181.01      181.51     19.36 o 
   7  12   5       71.07       67.26     17.17 o 
   8  12   5      112.90       84.51     26.47 o 
   9  12   5      161.29      142.20     18.68 o 
  10  12   5       76.03       59.54     13.24 o 
 -10  13   5      333.64      307.29     28.91 o 
  -9  13   5      537.61      516.54     73.67 o 
  -8  13   5      299.71      316.86     31.09 o 
  -7  13   5        0.24       -1.22      4.77 o 
  -6  13   5      528.82      514.96     32.77 o 
  -5  13   5      279.71      262.55     27.29 o 
  -4  13   5      402.42      379.29     26.20 o 
  -3  13   5      416.81      372.38     39.72 o 
  -2  13   5     2536.49     2570.99     66.51 o 
  -1  13   5       15.83       13.58      3.65 o 
   0  13   5      932.07      945.06     40.15 o 
   1  13   5     1798.79     1888.38     79.70 o 
   2  13   5     2186.43     2173.06     85.75 o 
   3  13   5       17.21       17.77     10.06 o 
   4  13   5      163.55      145.51     23.32 o 
   5  13   5        7.64       -1.98      6.60 o 
   6  13   5      476.35      436.02     31.04 o 
   7  13   5        0.56        0.77      5.66 o 
   8  13   5      176.77      131.60     18.57 o 
   9  13   5        2.81       -9.09      9.09 o 
  10  13   5      362.67      363.89     32.15 o 
  -9  14   5      773.54      709.32    115.92 o 
  -8  14   5      129.56      124.54     18.05 o 
  -7  14   5      776.61      707.32     98.78 o 
  -6  14   5       24.56       15.52      6.12 o 
  -5  14   5      234.82      225.36     21.79 o 
  -4  14   5      234.70      207.72     29.26 o 
  -3  14   5     2133.28     2361.48     95.82 o 
  -2  14   5      280.50      297.07     34.21 o 
  -1  14   5     1764.51     1798.20     57.81 o 
   0  14   5       24.90       24.41      7.16 o 
   1  14   5      900.72      956.07     58.78 o 
   2  14   5      144.46      127.96     22.37 o 
   3  14   5      372.91      364.76     37.42 o 
   4  14   5       82.06       74.66     17.48 o 
   5  14   5      435.30      447.66     43.64 o 
   6  14   5       31.64       23.81      9.53 o 
   7  14   5     1334.79     1317.60     57.24 o 
   8  14   5       32.69       20.74     24.23 o 
   9  14   5      111.86      116.55     33.56 o 
  -8  15   5      857.37      787.31     87.91 o 
  -7  15   5       30.50       28.59      8.13 o 
  -6  15   5      115.18      117.91     35.50 o 
  -5  15   5       57.14       49.06     13.64 o 
  -4  15   5      253.35      310.42     36.73 o 
  -3  15   5        3.76        5.80      5.87 o 
  -2  15   5     1620.94     1833.06     87.39 o 
  -1  15   5      300.88      301.12     24.72 o 
   0  15   5       86.98       69.73     11.87 o 
   1  15   5       42.99       56.59     16.28 o 
   2  15   5      579.35      568.78     48.00 o 
   3  15   5       78.58       98.21     20.11 o 
   4  15   5       53.79       66.29     17.73 o 
   5  15   5      304.31      333.42     38.56 o 
   6  15   5     1583.15     1779.66     91.49 o 
   7  15   5        3.82        7.97     12.21 o 
   8  15   5      765.47      746.34     62.14 o 
  -7  16   5     1525.95     1529.74     88.76 o 
  -6  16   5       32.23       22.28     10.28 o 
  -5  16   5      177.94      195.76     30.68 o 
  -4  16   5        0.76        2.69      8.27 o 
  -3  16   5      883.44      872.67     63.16 o 
  -2  16   5        0.91        0.70      7.57 o 
  -1  16   5        6.64       -2.59      8.33 o 
   0  16   5      211.46      201.30     21.44 o 
   1  16   5      416.16      406.31     46.42 o 
   2  16   5        0.08        3.15      5.42 o 
   3  16   5     1001.58     1080.08     69.28 o 
   4  16   5      293.38      313.28     37.64 o 
   5  16   5      417.13      455.69     46.45 o 
   6  16   5       26.15       35.04     13.98 o 
  -5  17   5       14.17       -0.07      7.14 o 
  -4  17   5      904.61      965.86     69.96 o 
  -3  17   5        5.18       17.23     13.01 o 
  -2  17   5      113.19      104.45     23.02 o 
  -1  17   5        0.01       11.67      7.88 o 
   0  17   5       46.57       26.72      8.20 o 
   1  17   5       56.68       52.62     22.16 o 
   2  17   5      809.93      832.89     45.00 o 
   3  17   5       18.84       11.69      6.04 o 
   4  17   5      507.27      532.35     51.72 o 
   5  17   5        0.06       -3.30     11.86 o 
  -3  18   5      426.94      432.32     47.74 o 
  -2  18   5       31.24       32.06     12.51 o 
  -1  18   5       53.42       63.38     18.51 o 
   0  18   5       11.91       18.75     10.59 o 
   1  18   5      185.92      154.83     20.09 o 
   2  18   5        1.37       10.60      6.95 o 
 -14   0   6      803.86      862.71     69.89 o 
 -12   0   6     2189.09     2229.16    101.70 o 
 -10   0   6      797.30      752.38     52.75 o 
  -8   0   6     4821.50     4756.50    116.20 o 
  -6   0   6     1589.19     1618.78     59.01 o 
  -4   0   6     1969.71     1846.41     57.46 o 
  -2   0   6      196.58      199.07      8.95 o 
   0   0   6        4.17        9.06      1.84 o 
   2   0   6    22344.39    20890.57    133.45 o 
   4   0   6     2229.52     2210.05     37.74 o 
   6   0   6     4926.39     4915.90     75.92 o 
   8   0   6       22.82       21.89      6.91 o 
  10   0   6      736.52      779.60     35.86 o 
  12   0   6      891.35     1034.50     69.60 o 
 -14   1   6       67.44       56.78     12.75 o 
 -13   1   6     2820.59     2931.57     86.55 o 
 -12   1   6      212.20      215.96     26.46 o 
 -11   1   6      969.66     1012.00     45.98 o 
 -10   1   6      129.39      112.76     14.34 o 
  -9   1   6     2816.52     2834.37     85.68 o 
  -8   1   6      794.05      768.88     33.06 o 
  -7   1   6     3094.49     2974.92    124.48 o 
  -6   1   6     1901.32     1935.11     45.46 o 
  -5   1   6     1372.87     1406.31     24.58 o 
  -4   1   6      963.64      996.20     20.09 o 
  -3   1   6     2968.06     3026.64     44.45 o 
  -2   1   6      866.26      913.77     13.62 o 
  -1   1   6        3.46        7.06      1.01 o 
   0   1   6       48.16       48.24      2.18 o 
   1   1   6    10151.34     9998.42     74.76 o 
   2   1   6      105.72      101.45      5.57 o 
   3   1   6     7706.63     7512.14    127.06 o 
   4   1   6      146.65      151.01      8.36 o 
   5   1   6     5818.29     5881.54     69.44 o 
   6   1   6       22.67       19.46      5.62 o 
   7   1   6     1674.94     1675.12     32.81 o 
   8   1   6      679.06      697.11     21.97 o 
   9   1   6       20.56       13.65      3.43 o 
  10   1   6      291.32      305.50     16.05 o 
  11   1   6     1268.17     1296.53     53.12 o 
  12   1   6       64.15       61.22     11.97 o 
  13   1   6      169.08      178.70     21.50 o 
 -14   2   6      210.97      201.68     23.87 o 
 -13   2   6      608.55      666.54     41.23 o 
 -12   2   6     1937.17     2045.80     68.88 o 
 -11   2   6        0.01        0.32      5.63 o 
 -10   2   6     1477.39     1539.76     53.57 o 
  -9   2   6        4.72        4.75      7.17 o 
  -8   2   6     3433.17     3286.86     69.26 o 
  -7   2   6     3309.11     3304.91     94.73 o 
  -6   2   6      295.99      311.38     13.53 o 
  -5   2   6      124.45      130.50      8.52 o 
  -4   2   6      943.72      932.76     21.63 o 
  -3   2   6      166.66      165.48      9.62 o 
  -2   2   6     5163.69     5147.42     59.78 o 
  -1   2   6     1937.97     1950.24     23.65 o 
   0   2   6     5163.16     5080.43     42.14 o 
   1   2   6      203.83      197.51      6.17 o 
   2   2   6     5424.19     5198.11     61.31 o 
   3   2   6      100.34      112.30      8.22 o 
   4   2   6     1714.49     1723.80     53.22 o 
   5   2   6      444.03      483.95     18.75 o 
   6   2   6     5113.78     5082.45     78.25 o 
   7   2   6      701.28      701.84     24.60 o 
   8   2   6     1004.71     1034.53     26.96 o 
   9   2   6      215.29      216.47     15.02 o 
  10   2   6      832.01      847.26     30.56 o 
  11   2   6        1.71       -6.60      6.60 o 
  12   2   6      108.70       94.85     14.48 o 
  13   2   6      157.51      166.41     21.01 o 
 -14   3   6      291.66      300.69     29.18 o 
 -13   3   6      192.70      167.17     25.83 o 
 -12   3   6       26.96       20.36      8.56 o 
 -11   3   6     1296.81     1285.99     51.74 o 
 -10   3   6       17.14       19.62      7.64 o 
  -9   3   6     1853.10     1798.81     55.04 o 
  -8   3   6      193.16      182.31     16.57 o 
  -7   3   6     1787.03     1695.71     47.32 o 
  -6   3   6     1933.19     2067.65     48.53 o 
  -5   3   6      235.79      250.29     14.57 o 
  -4   3   6      425.82      420.06     16.17 o 
  -3   3   6     6031.39     6017.65     62.39 o 
  -2   3   6      627.60      659.80     14.13 o 
  -1   3   6     7602.09     7397.08     44.79 o 
   0   3   6     3831.71     3515.21     48.29 o 
   1   3   6     3627.06     3464.48     31.65 o 
   2   3   6      134.82      126.94      8.55 o 
   3   3   6      248.98      250.12     12.48 o 
   4   3   6      171.49      163.86     10.79 o 
   5   3   6     1089.13     1066.65     28.23 o 
   6   3   6       44.11       55.43      6.79 o 
   7   3   6     3035.83     3052.92     84.25 o 
   8   3   6      947.66      941.29     30.51 o 
   9   3   6     1088.93     1094.42     34.16 o 
  10   3   6      352.94      375.74     20.81 o 
  11   3   6      489.27      506.79     34.70 o 
  12   3   6       31.76       31.50     10.89 o 
  13   3   6      161.19      190.36     22.50 o 
 -14   4   6      498.45      532.09     54.90 o 
 -13   4   6       11.98       15.31      6.22 o 
 -12   4   6      311.73      335.58     28.09 o 
 -11   4   6      523.80      520.09     33.30 o 
 -10   4   6      857.59      842.85     40.65 o 
  -9   4   6      468.52      449.31     27.94 o 
  -8   4   6     2229.09     2140.45     57.00 o 
  -7   4   6      433.97      420.81     26.41 o 
  -6   4   6     2370.97     2385.71     57.69 o 
  -5   4   6       39.63       35.09      3.61 o 
  -4   4   6     8858.56     8785.92    141.99 o 
  -3   4   6     1543.94     1612.64     33.31 o 
  -2   4   6     5091.12     5050.77     76.68 o 
  -1   4   6      393.90      387.90     13.44 o 
   0   4   6     5679.47     5589.19     71.33 o 
   1   4   6     4364.04     4119.62     56.36 o 
   2   4   6      597.64      589.73     22.33 o 
   3   4   6      555.19      595.43     23.55 o 
   4   4   6      832.01      835.47     36.81 o 
   5   4   6      203.58      216.65     15.53 o 
   6   4   6     1016.03     1048.82     29.92 o 
   7   4   6     1807.73     1875.45     53.01 o 
   8   4   6     2045.40     1963.57     78.21 o 
   9   4   6      301.34      275.38     17.61 o 
  10   4   6      867.54      904.46     32.95 o 
  11   4   6      173.71      178.81     23.40 o 
  12   4   6      984.72     1031.04     48.71 o 
  13   4   6       23.08       24.44     13.94 o 
 -13   5   6      233.95      218.36     33.76 o 
 -12   5   6      305.82      233.40     32.59 o 
 -11   5   6      360.86      362.40     39.30 o 
 -10   5   6        0.00       -1.12      4.27 o 
  -9   5   6      156.73      148.24     16.02 o 
  -8   5   6      160.18      153.53     18.39 o 
  -7   5   6     2128.10     2010.90     53.31 o 
  -6   5   6       12.87       11.26      2.88 o 
  -5   5   6     6331.60     6520.40     69.81 o 
  -4   5   6       46.13       55.67      6.53 o 
  -3   5   6     3816.39     3959.50     77.43 o 
  -2   5   6      188.95      203.61     12.74 o 
  -1   5   6     2626.03     2650.78     45.36 o 
   0   5   6     2505.13     2479.73     36.22 o 
   1   5   6     1202.24     1175.02     31.24 o 
   2   5   6      104.20       92.76      9.31 o 
   3   5   6     2164.46     2159.87     65.82 o 
   4   5   6       21.01       24.38      5.08 o 
   5   5   6      529.10      547.54     25.00 o 
   6   5   6      388.86      403.40     18.86 o 
   7   5   6      888.57      911.83     29.27 o 
   8   5   6       30.38       29.52     11.50 o 
   9   5   6     1936.11     1934.70     60.41 o 
  10   5   6      475.13      497.84     24.83 o 
  11   5   6     1394.20     1514.94     57.69 o 
  12   5   6       74.93       69.30     13.31 o 
  13   5   6      943.73      926.32     48.87 o 
 -13   6   6       65.22       64.32     18.85 o 
 -12   6   6      311.67      275.29     36.47 o 
 -11   6   6       41.56       36.19     13.52 o 
 -10   6   6      110.74      110.89     21.65 o 
  -9   6   6       27.50       26.77      9.81 o 
  -8   6   6       19.32       23.95      9.00 o 
  -7   6   6       56.08       74.90     15.85 o 
  -6   6   6     6435.39     6250.16    129.87 o 
  -5   6   6       15.85       19.05      8.21 o 
  -4   6   6     4912.93     5064.02     59.96 o 
  -3   6   6      195.66      200.57     20.11 o 
  -2   6   6     1338.08     1318.74     35.69 o 
  -1   6   6      509.75      510.61     17.24 o 
   0   6   6     1661.54     1651.55     31.89 o 
   1   6   6        5.04        2.07      2.58 o 
   2   6   6      587.35      547.94     40.24 o 
   3   6   6      506.66      488.50     32.50 o 
   4   6   6     5500.88     5314.15    113.05 o 
   5   6   6      429.75      432.15     22.76 o 
   6   6   6       80.11      101.63     10.73 o 
   7   6   6       84.42       70.80      8.36 o 
   8   6   6     1571.01     1612.08     54.44 o 
   9   6   6       75.95       80.03     12.88 o 
  10   6   6     1594.64     1635.08     59.04 o 
  11   6   6       96.77      106.43     16.10 o 
  12   6   6     1207.80     1204.28     59.32 o 
  13   6   6        0.10       17.28      9.20 o 
 -13   7   6      314.36      339.10     42.58 o 
 -12   7   6        7.96       -2.03      7.77 o 
 -11   7   6      967.10      956.54     65.24 o 
 -10   7   6      237.38      238.56     31.67 o 
  -9   7   6      412.92      411.56     39.26 o 
  -8   7   6       65.22       58.44     13.35 o 
  -7   7   6     1282.62     1186.30     60.07 o 
  -6   7   6       46.97       59.02     13.29 o 
  -5   7   6     6340.16     6124.73    125.60 o 
  -4   7   6      267.32      248.49     24.18 o 
  -3   7   6     1290.80     1347.17     55.28 o 
  -2   7   6      108.29       94.04      9.89 o 
  -1   7   6     7000.11     6992.50     67.59 o 
   0   7   6      901.29      895.71     24.01 o 
   1   7   6      248.86      261.56     15.71 o 
   2   7   6      828.94      758.16     27.73 o 
   3   7   6     1776.14     1762.14     63.49 o 
   4   7   6      575.70      561.97     37.85 o 
   5   7   6     1422.06     1441.21     88.46 o 
   6   7   6      739.67      722.13     26.28 o 
   7   7   6      480.16      504.07     22.55 o 
   8   7   6        7.97        4.99      7.58 o 
   9   7   6     3306.11     3386.91     83.77 o 
  10   7   6       29.74       24.49      7.95 o 
  11   7   6      430.44      433.23     38.74 o 
  12   7   6        0.07       -0.30      6.21 o 
 -13   8   6       40.44       13.09     29.19 o 
 -12   8   6      120.02      123.17     25.61 o 
 -11   8   6      182.88      186.60     30.18 o 
 -10   8   6     2474.15     2466.34    102.56 o 
  -9   8   6        2.01       11.62      9.36 o 
  -8   8   6      186.37      206.86     26.72 o 
  -7   8   6       23.36       22.28      7.81 o 
  -6   8   6     2264.94     2328.20     84.33 o 
  -5   8   6      138.44      129.64     18.71 o 
  -4   8   6      629.02      633.89     40.45 o 
  -3   8   6      252.06      239.74     23.66 o 
  -2   8   6     5829.82     5697.24    103.60 o 
  -1   8   6      368.10      361.52     17.73 o 
   0   8   6     3371.84     3506.53     72.41 o 
   1   8   6      646.75      663.37     26.03 o 
   2   8   6       88.58       84.43      9.51 o 
   3   8   6       31.76       11.15      5.85 o 
   4   8   6      764.92      776.85     45.56 o 
   5   8   6     1148.10     1185.98     46.41 o 
   6   8   6      343.21      338.69     18.37 o 
   7   8   6      476.04      451.46     29.84 o 
   8   8   6     2536.93     2699.16     73.86 o 
   9   8   6       24.87       27.68      9.56 o 
  10   8   6      510.94      504.83     34.29 o 
  11   8   6       48.88       41.29     10.97 o 
  12   8   6      245.00      222.79     24.65 o 
 -12   9   6      125.65      107.37     41.27 o 
 -11   9   6      864.51      905.45     65.98 o 
 -10   9   6       48.57       59.67     17.52 o 
  -9   9   6     2311.96     2410.20     98.90 o 
  -8   9   6      230.71      223.94     29.20 o 
  -7   9   6      135.43      110.68     19.37 o 
  -6   9   6      388.64      395.81     35.30 o 
  -5   9   6     1398.92     1466.45     66.33 o 
  -4   9   6      209.91      209.42     25.11 o 
  -3   9   6      808.76      839.92     47.75 o 
  -2   9   6       67.89       54.13      9.09 o 
  -1   9   6     5977.15     5860.85     69.42 o 
   0   9   6      474.52      476.59     19.24 o 
   1   9   6     1174.82     1173.02     36.04 o 
   2   9   6       24.79       24.38      5.40 o 
   3   9   6      926.27      951.90     50.95 o 
   4   9   6        4.99       -1.38      5.71 o 
   5   9   6     1140.65     1151.94     59.59 o 
   6   9   6        2.20        3.85      3.64 o 
   7   9   6     1365.30     1386.18     52.62 o 
   8   9   6      163.18      168.67     19.38 o 
   9   9   6     1086.29     1096.69     50.16 o 
  10   9   6       18.98       30.83     16.98 o 
  11   9   6        1.16       -1.63      5.94 o 
  12   9   6       11.68       10.25      6.11 o 
 -12  10   6      428.62      366.28     80.30 o 
 -11  10   6       34.62       26.37      9.81 o 
 -10  10   6     2005.92     2140.12     98.71 o 
  -9  10   6       19.59       29.93     11.81 o 
  -8  10   6      565.37      598.02     49.43 o 
  -7  10   6     1773.54     1848.94     82.80 o 
  -6  10   6     1128.25     1119.67     62.64 o 
  -5  10   6        9.41        5.11      6.02 o 
  -4  10   6      115.72       91.21     17.61 o 
  -3  10   6      314.72      251.36     27.35 o 
  -2  10   6     1469.43     1456.24     44.81 o 
  -1  10   6        1.13        0.80      2.26 o 
   0  10   6     2337.46     2302.60     43.93 o 
   1  10   6      168.46      155.20     13.57 o 
   2  10   6     2513.20     2578.56     56.06 o 
   3  10   6      580.14      542.85     40.00 o 
   4  10   6     2612.49     2465.79     88.31 o 
   5  10   6      770.63      739.78     49.64 o 
   6  10   6     1015.32     1018.55     60.97 o 
   7  10   6      497.68      473.53     31.33 o 
   8  10   6      914.02      910.56     45.48 o 
   9  10   6      167.92      168.44     20.37 o 
  10  10   6      167.77      163.02     20.46 o 
  11  10   6       14.28       12.51      6.39 o 
 -11  11   6      713.16      632.56     85.55 o 
 -10  11   6       85.28       80.84     16.28 o 
  -9  11   6      420.36      386.16     78.62 o 
  -8  11   6      297.42      296.53     35.65 o 
  -7  11   6     1283.03     1310.98     72.17 o 
  -6  11   6      256.19      271.31     31.95 o 
  -5  11   6     1187.99     1204.71     65.17 o 
  -4  11   6      253.61      245.50     28.91 o 
  -3  11   6       47.03       57.99     15.40 o 
  -2  11   6       50.10       51.14     11.01 o 
  -1  11   6      192.25      189.87     13.28 o 
   0  11   6      471.66      468.63     25.03 o 
   1  11   6     1242.63     1225.13     39.43 o 
   2  11   6       99.90       92.27     10.99 o 
   3  11   6     4423.98     4377.27    118.73 o 
   4  11   6      159.32      155.49     22.59 o 
   5  11   6     2084.44     2061.80     86.23 o 
   6  11   6       13.32        2.79      6.77 o 
   7  11   6       95.30       80.89     12.96 o 
   8  11   6      409.86      453.06     32.45 o 
   9  11   6      117.88      101.70     20.17 o 
  10  11   6        0.02        1.41      7.20 o 
 -10  12   6      611.72      539.45     71.21 o 
  -9  12   6      292.02      262.94     38.30 o 
  -8  12   6     1408.90     1232.47    280.07 o 
  -7  12   6        7.13        7.99      6.84 o 
  -6  12   6     1248.99     1202.95     68.36 o 
  -5  12   6        0.10        3.95      5.46 o 
  -4  12   6      879.81      930.45     57.97 o 
  -3  12   6        9.70       -5.96      7.55 o 
  -2  12   6       28.07       30.12     11.15 o 
  -1  12   6       75.76       71.19      8.34 o 
   0  12   6      654.88      653.19     25.18 o 
   1  12   6      335.60      344.14     21.26 o 
   2  12   6     2429.48     2456.41     90.64 o 
   3  12   6      169.16      131.33     21.31 o 
   4  12   6     2869.81     2989.68    103.70 o 
   5  12   6      189.88      166.23     25.23 o 
   6  12   6      641.32      629.92     50.56 o 
   7  12   6       76.04       77.25     18.81 o 
   8  12   6       96.31       77.63     18.00 o 
   9  12   6      284.27      249.83     27.74 o 
  10  12   6      276.96      327.72     30.28 o 
 -10  13   6        2.62        8.70      9.85 o 
  -9  13   6      903.21      887.06    117.37 o 
  -8  13   6      673.13      654.62    126.10 o 
  -7  13   6      894.33      777.49    126.61 o 
  -6  13   6       65.70       60.26     12.25 o 
  -5  13   6       90.96       96.51     14.35 o 
  -4  13   6       51.81       58.21     13.73 o 
  -3  13   6     1016.74      985.70     61.09 o 
  -2  13   6     1183.80     1188.34     35.59 o 
  -1  13   6      142.65      132.09     11.71 o 
   0  13   6        1.32       -1.91      4.95 o 
   1  13   6     1912.79     2002.06     60.90 o 
   2  13   6       33.92       39.77     11.84 o 
   3  13   6     1363.19     1383.56     72.06 o 
   4  13   6       44.31       36.11     11.95 o 
   5  13   6      860.18      942.90     61.86 o 
   6  13   6       34.16       40.45     15.51 o 
   7  13   6     1068.85     1101.12     71.35 o 
   8  13   6       67.19       54.95     17.39 o 
   9  13   6      102.12      108.35     23.80 o 
  -9  14   6      152.66      134.49     25.86 o 
  -8  14   6     1301.44     1211.53    183.55 o 
  -7  14   6      122.45      104.64     15.82 o 
  -6  14   6       19.74       15.30      6.29 o 
  -5  14   6      312.50      275.34     24.28 o 
  -4  14   6      800.66      804.08     58.16 o 
  -3  14   6      146.08      129.34     23.53 o 
  -2  14   6      661.35      679.32     53.88 o 
  -1  14   6      106.94      107.09     14.69 o 
   0  14   6      993.39      989.01     74.02 o 
   1  14   6       56.67       37.35      9.08 o 
   2  14   6      807.18      815.48     56.38 o 
   3  14   6       78.93       77.12     17.18 o 
   4  14   6      106.68      106.45     22.01 o 
   5  14   6       51.47       65.71     18.08 o 
   6  14   6     1526.67     1528.68     84.18 o 
   7  14   6       48.14       56.26     18.42 o 
   8  14   6      528.91      533.98     52.39 o 
  -8  15   6        9.49        4.21      7.41 o 
  -7  15   6      773.23      725.37    126.11 o 
  -6  15   6       51.22       54.53     16.23 o 
  -5  15   6      148.20      137.72     25.25 o 
  -4  15   6      299.88      278.39     35.77 o 
  -3  15   6     2034.58     2180.56     98.37 o 
  -2  15   6       21.65       18.27     11.40 o 
  -1  15   6      995.83     1070.77     47.42 o 
   0  15   6      106.19      110.22     15.30 o 
   1  15   6     1176.15     1219.66     51.20 o 
   2  15   6      153.24      196.47     28.96 o 
   3  15   6       17.56        4.25      6.81 o 
   4  15   6       25.65        4.34      9.18 o 
   5  15   6      238.37      224.26     32.68 o 
   6  15   6      255.62      283.93     37.81 o 
   7  15   6      888.42     1028.69     72.77 o 
  -6  16   6      748.69      758.18     61.99 o 
  -5  16   6       30.62       27.64     11.49 o 
  -4  16   6     1250.09     1328.19     80.53 o 
  -3  16   6       13.36       25.09     13.79 o 
  -2  16   6     1066.53     1029.61     71.13 o 
  -1  16   6       21.09        8.75      6.12 o 
   0  16   6      250.54      277.22     54.79 o 
   1  16   6      660.00      627.11     56.70 o 
   2  16   6      483.53      521.97     43.80 o 
   3  16   6       23.19       33.53     12.92 o 
   4  16   6       26.03        0.96      8.84 o 
   5  16   6       34.41       22.05     11.82 o 
   6  16   6      414.77      407.29     46.38 o 
  -4  17   6       11.52        1.22      9.41 o 
  -3  17   6     1002.86     1019.23     72.65 o 
  -2  17   6      133.61      127.62     26.12 o 
  -1  17   6       91.31       73.74     20.74 o 
   0  17   6      130.17      149.11     19.02 o 
   1  17   6      467.73      469.31     34.49 o 
   2  17   6        5.89        3.78      4.91 o 
   3  17   6      258.53      256.22     26.44 o 
   4  17   6       15.42       20.81     12.11 o 
 -13   0   7     1589.74     1582.27     92.03 o 
 -11   0   7      155.57      154.69     25.66 o 
  -9   0   7     1303.88     1290.56     65.96 o 
  -7   0   7     4292.68     4101.66    103.46 o 
  -5   0   7     4302.92     4409.29     94.09 o 
  -3   0   7     4128.68     4395.48     57.01 o 
  -1   0   7      174.75      140.11      5.70 o 
   1   0   7     3362.99     3332.92     34.80 o 
   3   0   7     4679.35     4528.03     64.45 o 
   5   0   7     7027.22     6817.90     88.57 o 
   7   0   7     1027.94     1023.71     43.10 o 
   9   0   7      345.35      335.81     23.38 o 
  11   0   7     1309.98     1334.49     50.34 o 
  13   0   7       19.79       23.01     11.18 o 
 -14   1   7      525.99      535.58     45.91 o 
 -13   1   7       38.91       35.11     10.28 o 
 -12   1   7      869.94      858.35     45.28 o 
 -11   1   7      935.12      920.20     44.51 o 
 -10   1   7      432.57      400.39     28.05 o 
  -9   1   7      140.73      151.30     17.06 o 
  -8   1   7     4433.12     4272.02     86.31 o 
  -7   1   7      545.88      515.28     26.00 o 
  -6   1   7     1816.21     1875.97     46.01 o 
  -5   1   7        0.49       -0.22      2.01 o 
  -4   1   7     8830.63     8712.31    114.46 o 
  -3   1   7       11.88        7.96      1.51 o 
  -2   1   7       23.54       25.97      2.53 o 
  -1   1   7       68.63       78.11      4.78 o 
   0   1   7     1024.87      992.52     13.74 o 
   1   1   7       80.60       75.91      3.74 o 
   2   1   7     1576.17     1609.22     21.74 o 
   3   1   7      354.69      354.66     11.62 o 
   4   1   7     4307.27     4229.50     64.73 o 
   5   1   7     1902.81     1848.41     31.87 o 
   6   1   7     5283.77     5167.87     66.49 o 
   7   1   7        0.34        2.74      2.56 o 
   8   1   7      398.56      394.72     17.31 o 
   9   1   7        0.06       -1.45      3.13 o 
  10   1   7     1266.84     1235.97     38.79 o 
  11   1   7      115.87      127.39     12.96 o 
  12   1   7      173.88      203.00     22.27 o 
  13   1   7       36.89       38.16     10.85 o 
 -14   2   7       14.42        7.02      9.84 o 
 -13   2   7      394.00      422.88     33.31 o 
 -12   2   7        2.14        2.92      6.00 o 
 -11   2   7      629.33      655.02     37.69 o 
 -10   2   7      931.70      907.56     42.03 o 
  -9   2   7     5037.00     4991.68     93.33 o 
  -8   2   7      670.17      646.03     31.39 o 
  -7   2   7     2479.85     2460.57     59.87 o 
  -6   2   7      269.42      258.28     13.13 o 
  -5   2   7     1948.99     1925.30     45.43 o 
  -4   2   7      125.80      133.12      7.38 o 
  -3   2   7     3009.35     2985.01     58.19 o 
  -2   2   7      355.06      384.77      8.54 o 
  -1   2   7      919.59      894.76     12.29 o 
   0   2   7       51.14       48.54      2.93 o 
   1   2   7     5348.85     5180.46     44.55 o 
   2   2   7      850.79      859.41     16.91 o 
   3   2   7       98.12      104.47      7.01 o 
   4   2   7     1701.17     1635.75     29.17 o 
   5   2   7     2553.42     2580.27     38.59 o 
   6   2   7        4.58        0.64      3.51 o 
   7   2   7     2847.96     2760.96     44.06 o 
   8   2   7      219.02      245.13     13.80 o 
   9   2   7     1193.24     1197.89     36.75 o 
  10   2   7      413.10      394.95     22.00 o 
  11   2   7      864.06      922.90     34.83 o 
  12   2   7       75.88       77.60     13.97 o 
  13   2   7       43.88       48.34     12.02 o 
 -13   3   7       10.27       13.37      8.87 o 
 -12   3   7      475.58      481.35     33.92 o 
 -11   3   7       40.83       43.00      9.82 o 
 -10   3   7     2405.21     2469.37     69.79 o 
  -9   3   7      657.07      710.98     35.37 o 
  -8   3   7     3270.99     3148.44     70.43 o 
  -7   3   7      346.37      341.68     21.69 o 
  -6   3   7      585.50      600.11     26.80 o 
  -5   3   7       87.97       80.94      6.03 o 
  -4   3   7     1098.28     1146.98     21.74 o 
  -3   3   7      540.96      547.56     14.43 o 
  -2   3   7     3654.83     3629.18     52.09 o 
  -1   3   7       64.70       67.98      4.23 o 
   0   3   7     5773.36     5712.02     56.13 o 
   1   3   7     1543.24     1445.45     28.13 o 
   2   3   7     2626.71     2560.16     36.91 o 
   3   3   7      116.22      124.78      7.66 o 
   4   3   7      113.79      110.37      9.36 o 
   5   3   7      707.87      730.99     24.57 o 
   6   3   7     3107.81     3093.81     52.47 o 
   7   3   7      795.31      790.39     49.40 o 
   8   3   7     1858.42     1779.76     56.77 o 
   9   3   7       27.07       35.14      8.77 o 
  10   3   7     1211.03     1298.22     48.52 o 
  11   3   7      568.45      555.51     62.78 o 
  12   3   7      120.28      141.83     18.84 o 
  13   3   7       23.37       26.69     11.06 o 
 -13   4   7      975.27     1016.24     52.26 o 
 -12   4   7      199.06      191.35     22.37 o 
 -11   4   7      797.99      788.15     41.78 o 
 -10   4   7      317.65      335.89     25.92 o 
  -9   4   7      792.16      839.04     38.76 o 
  -8   4   7       78.52       71.01     10.61 o 
  -7   4   7      506.93      490.05     26.22 o 
  -6   4   7        9.10       11.60      3.37 o 
  -5   4   7      950.32      959.02     20.51 o 
  -4   4   7      777.31      807.17     18.34 o 
  -3   4   7     2268.26     2341.38     47.97 o 
  -2   4   7     3113.67     3114.14     43.04 o 
  -1   4   7     6877.47     6840.65    106.65 o 
   0   4   7     1847.67     1815.63     39.21 o 
   1   4   7     3210.71     3150.49     32.66 o 
   2   4   7      792.43      813.57     27.95 o 
   3   4   7     2068.20     2042.06     53.42 o 
   4   4   7     1385.32     1390.80     39.76 o 
   5   4   7     1594.71     1612.55     46.37 o 
   6   4   7      704.15      677.73     30.07 o 
   7   4   7      939.23      970.65     55.34 o 
   8   4   7       44.41       46.81     13.58 o 
   9   4   7     1470.97     1481.92     83.73 o 
  10   4   7       23.82       17.86      9.73 o 
  11   4   7      277.36      283.23     35.55 o 
  12   4   7      118.75      129.31     17.97 o 
  13   4   7      542.74      537.26     37.86 o 
 -13   5   7        0.12       -0.32      5.97 o 
 -12   5   7     1159.03     1168.64     75.65 o 
 -11   5   7       21.06       17.44      6.13 o 
 -10   5   7      333.55      340.09     26.38 o 
  -9   5   7      183.43      185.76     18.62 o 
  -8   5   7       23.29       22.49      7.54 o 
  -7   5   7      150.79      150.71     14.99 o 
  -6   5   7     3127.81     3079.44     90.97 o 
  -5   5   7       53.59       44.84      6.61 o 
  -4   5   7     1134.02     1179.26     31.80 o 
  -3   5   7     4557.50     4604.63     62.23 o 
  -2   5   7     7048.57     7056.21     65.03 o 
  -1   5   7        1.14        3.49      2.40 o 
   0   5   7     2308.15     2361.77     37.43 o 
   1   5   7      234.18      211.78     11.49 o 
   2   5   7     4768.24     4587.67     68.02 o 
   3   5   7       83.74       74.63     12.39 o 
   4   5   7     2337.31     2362.74    126.50 o 
   5   5   7       88.22       72.27      9.20 o 
   6   5   7       20.60       23.64      6.12 o 
   7   5   7      640.01      614.28     33.02 o 
   8   5   7      225.35      240.03     29.47 o 
   9   5   7      221.97      224.53     29.66 o 
  10   5   7      666.07      688.46     36.35 o 
  11   5   7       40.77       52.39     15.76 o 
  12   5   7     1334.33     1484.61     86.33 o 
 -13   6   7     1018.31     1058.88     76.12 o 
 -12   6   7        0.16        1.68      7.58 o 
 -11   6   7     1159.57     1221.50     74.56 o 
 -10   6   7       94.92       94.10     20.01 o 
  -9   6   7       19.10       15.03      9.73 o 
  -8   6   7       52.87       54.03     14.39 o 
  -7   6   7      420.13      381.13     34.68 o 
  -6   6   7        4.77        3.02      4.86 o 
  -5   6   7     4542.48     4369.87    106.49 o 
  -4   6   7      367.27      351.64     21.98 o 
  -3   6   7     3678.85     3750.94     90.94 o 
  -2   6   7        3.89        4.32      2.72 o 
  -1   6   7     4569.01     4511.24     71.07 o 
   0   6   7      501.95      466.19     17.40 o 
   1   6   7     1304.84     1284.91     36.08 o 
   2   6   7      524.71      526.86     23.83 o 
   3   6   7     4804.74     4598.17    103.05 o 
   4   6   7       97.22       95.20     11.17 o 
   5   6   7      361.37      368.97     21.97 o 
   6   6   7       53.78       54.30      8.66 o 
   7   6   7        5.80       -0.93      3.91 o 
   8   6   7        1.93       -6.61      8.62 o 
   9   6   7      178.66      196.32     28.16 o 
  10   6   7      107.05       93.74     21.04 o 
  11   6   7      812.45      959.59     68.01 o 
  12   6   7       68.32      114.49     25.59 o 
 -13   7   7       20.21       23.07     11.77 o 
 -12   7   7      624.16      710.18     60.75 o 
 -11   7   7       45.45       67.42     18.74 o 
 -10   7   7      987.39     1001.64     65.75 o 
  -9   7   7       26.58       23.10      8.10 o 
  -8   7   7        2.25        2.08      7.76 o 
  -7   7   7      366.91      368.56     34.70 o 
  -6   7   7     1825.31     1823.54     74.05 o 
  -5   7   7      960.59      898.70     50.11 o 
  -4   7   7     1172.53     1123.84     53.28 o 
  -3   7   7      825.48      849.49     45.21 o 
  -2   7   7     4510.48     4409.04     69.54 o 
  -1   7   7      369.78      382.20     16.42 o 
   0   7   7     3642.08     3551.05     60.85 o 
   1   7   7     1680.55     1662.76     42.44 o 
   2   7   7     2338.92     2297.28    110.27 o 
   3   7   7      273.53      275.75     26.47 o 
   4   7   7     1780.20     1735.26     68.95 o 
   5   7   7        4.93       13.34      5.79 o 
   6   7   7        7.83        5.89      4.27 o 
   7   7   7       73.43       72.09     10.94 o 
   8   7   7     1056.33     1047.20     64.25 o 
   9   7   7       19.70        3.87      7.60 o 
  10   7   7      179.33      164.03     27.37 o 
  11   7   7       14.03        8.63      8.51 o 
  12   7   7     1359.52     1507.74     89.64 o 
 -12   8   7       17.95       15.08      9.60 o 
 -11   8   7     1959.37     2052.61    100.07 o 
 -10   8   7      119.55      104.54     21.95 o 
  -9   8   7      570.45      572.65     48.42 o 
  -8   8   7        2.18       21.58     12.17 o 
  -7   8   7     1152.48     1163.64     63.49 o 
  -6   8   7       44.42       26.58      9.19 o 
  -5   8   7      182.12      148.83     21.23 o 
  -4   8   7      852.20      931.33     50.63 o 
  -3   8   7      817.55      746.64     44.37 o 
  -2   8   7      882.77      890.76     48.09 o 
  -1   8   7     6933.54     6877.86     73.09 o 
   0   8   7      588.14      566.09     21.23 o 
   1   8   7     1153.63     1085.77     35.64 o 
   2   8   7      929.33      912.89     33.16 o 
   3   8   7     2459.17     2441.34     80.82 o 
   4   8   7      660.71      684.56     44.20 o 
   5   8   7      100.33      117.05     13.08 o 
   6   8   7       54.96       52.25      9.22 o 
   7   8   7     1806.19     1775.28     82.62 o 
   8   8   7      174.72      184.51     27.77 o 
   9   8   7     1040.54     1057.98     68.23 o 
  10   8   7        2.28        7.38      7.35 o 
  11   8   7      163.14      159.86     28.55 o 
 -12   9   7      535.48      567.12     55.85 o 
 -11   9   7       99.51      109.43     24.21 o 
 -10   9   7     1660.58     1712.76     88.44 o 
  -9   9   7       31.99       33.12     12.07 o 
  -8   9   7     1485.50     1472.41     75.94 o 
  -7   9   7      621.03      604.19     47.85 o 
  -6   9   7     1376.44     1304.80     66.88 o 
  -5   9   7      108.46      111.29     18.58 o 
  -4   9   7       85.78       77.34     16.45 o 
  -3   9   7      401.27      358.35     32.17 o 
  -2   9   7     2404.60     2352.62     44.85 o 
  -1   9   7       54.14       65.49      7.83 o 
   0   9   7     2215.79     2274.56     52.33 o 
   1   9   7       28.28       32.79      6.63 o 
   2   9   7      171.63      181.09     23.81 o 
   3   9   7       56.69       67.95     14.58 o 
   4   9   7     1667.50     1683.36     72.56 o 
   5   9   7      309.98      301.79     21.57 o 
   6   9   7      448.00      440.44     39.67 o 
   7   9   7      183.99      175.82     27.04 o 
   8   9   7     3709.92     3893.86    129.86 o 
   9   9   7      140.84      147.41     26.36 o 
  10   9   7      176.20      168.16     28.62 o 
  11   9   7      399.51      355.84     43.64 o 
 -11  10   7     1028.97     1142.13     77.19 o 
 -10  10   7      474.38      481.54     48.42 o 
  -9  10   7     1221.32     1269.69     75.19 o 
  -8  10   7       27.16       27.04     10.72 o 
  -7  10   7     2984.93     2942.48    106.81 o 
  -6  10   7      407.34      373.51     36.21 o 
  -5  10   7     1262.32     1312.03     67.20 o 
  -4  10   7      146.95      125.60     21.39 o 
  -3  10   7      356.67      357.06     34.04 o 
  -2  10   7        1.62        3.78      3.28 o 
  -1  10   7      882.22      885.90     28.28 o 
   0  10   7       58.38       52.03      7.02 o 
   1  10   7      161.13      147.75     12.18 o 
   2  10   7      222.74      225.34     17.46 o 
   3  10   7     1706.35     1697.54     72.62 o 
   4  10   7      473.26      486.64     40.11 o 
   5  10   7      753.53      746.16     51.72 o 
   6  10   7      124.84      106.57     20.76 o 
   7  10   7     1587.51     1704.70     84.29 o 
   8  10   7       30.95       49.29     16.21 o 
   9  10   7      849.63      887.46     65.58 o 
  10  10   7       85.75       77.26     19.75 o 
 -11  11   7       13.15        8.05      6.15 o 
 -10  11   7      584.84      617.47     56.21 o 
  -9  11   7      343.66      399.21     43.28 o 
  -8  11   7      854.38      803.44     60.04 o 
  -7  11   7      359.82      320.96     36.67 o 
  -6  11   7     2426.75     2515.35     98.25 o 
  -5  11   7      288.86      320.41     34.64 o 
  -4  11   7     2078.63     2131.42     86.47 o 
  -3  11   7      224.14      252.58     29.97 o 
  -2  11   7       96.28       82.42      9.39 o 
  -1  11   7       99.02       91.24      9.73 o 
   0  11   7       10.47       15.85      4.58 o 
   1  11   7      371.71      362.13     23.51 o 
   2  11   7     1051.71     1053.54     56.82 o 
   3  11   7        4.39        0.77      8.37 o 
   4  11   7     2445.08     2530.64     95.07 o 
   5  11   7      185.33      181.20     26.67 o 
   6  11   7     1659.05     1742.46     83.74 o 
   7  11   7       20.39       -0.41      7.84 o 
   8  11   7      438.55      482.53     47.33 o 
   9  11   7       16.88        4.26      6.98 o 
  10  11   7      170.29      154.54     29.33 o 
 -10  12   7        7.16       25.35      9.54 o 
  -9  12   7      547.93      463.63    136.58 o 
  -8  12   7        1.86       -0.22      6.39 o 
  -7  12   7      758.84      767.88     57.68 o 
  -6  12   7       50.59       40.53     13.59 o 
  -5  12   7     2255.80     2230.05     94.29 o 
  -4  12   7        5.53       -0.85      7.64 o 
  -3  12   7      712.61      693.28     51.45 o 
  -2  12   7      324.62      344.02     19.29 o 
  -1  12   7        2.98        0.30      4.68 o 
   0  12   7      314.81      325.18     18.49 o 
   1  12   7      713.49      683.26     37.52 o 
   2  12   7      358.64      343.03     34.44 o 
   3  12   7     1524.31     1617.09     77.80 o 
   4  12   7        2.49       -5.38      6.83 o 
   5  12   7     2253.73     2246.26     95.09 o 
   6  12   7      172.87      197.63     30.05 o 
   7  12   7      604.50      611.63     52.55 o 
   8  12   7        9.97        2.62      6.72 o 
   9  12   7      243.09      236.90     35.34 o 
  -9  13   7        5.51        6.29      5.34 o 
  -8  13   7     1088.96      957.88    253.92 o 
  -7  13   7       64.95       38.43     14.00 o 
  -6  13   7      812.14      657.68    159.74 o 
  -5  13   7      824.67      613.28    250.51 o 
  -4  13   7      928.49     1000.97     64.72 o 
  -3  13   7      201.35      205.36     18.90 o 
  -2  13   7      698.33      725.61     33.78 o 
  -1  13   7       96.04      102.56     10.88 o 
   0  13   7      296.82      287.22     23.29 o 
   1  13   7      110.24      103.06     14.91 o 
   2  13   7     1013.42     1119.96     65.33 o 
   3  13   7        7.20        8.66      9.37 o 
   4  13   7      420.81      406.72     41.44 o 
   5  13   7       16.46       27.56     12.70 o 
   6  13   7     1269.25     1335.46     78.00 o 
   7  13   7      247.15      308.17     39.62 o 
   8  13   7      204.21      180.66     31.38 o 
  -8  14   7        9.62       14.21      6.98 o 
  -7  14   7      584.99      511.71     58.78 o 
  -6  14   7       67.26       44.96     10.14 o 
  -5  14   7      321.76      292.83     36.75 o 
  -4  14   7       50.30       43.81     15.99 o 
  -3  14   7     1056.27     1153.37     45.90 o 
  -2  14   7        4.74        1.20      4.79 o 
  -1  14   7      823.29      805.17     40.73 o 
   0  14   7        2.65       14.02      7.02 o 
   1  14   7     1114.43     1162.00     49.12 o 
   2  14   7      121.20       90.05     14.20 o 
   3  14   7        4.22        4.78      5.62 o 
   4  14   7       27.42       19.94      9.94 o 
   5  14   7      595.72      654.32     55.05 o 
   6  14   7       80.33       76.14     21.05 o 
   7  14   7      525.98      528.54     52.55 o 
  -7  15   7       21.10       14.95      8.60 o 
  -6  15   7       44.94       26.17     10.58 o 
  -5  15   7        0.98        3.23      6.67 o 
  -4  15   7      552.54      581.28     34.06 o 
  -3  15   7      353.20      336.54     40.31 o 
  -2  15   7      552.31      550.93     51.43 o 
  -1  15   7       54.27       43.64      9.83 o 
   0  15   7     1488.74     1499.18    104.38 o 
   1  15   7      151.19      160.59     19.50 o 
   2  15   7      707.22      736.91     59.84 o 
   3  15   7      242.26      244.16     33.93 o 
   4  15   7       18.41       11.50      6.01 o 
   5  15   7        1.20       -9.05     12.32 o 
   6  15   7      847.25      873.57     67.82 o 
  -5  16   7      350.69      330.52     41.96 o 
  -4  16   7      178.97      181.35     31.64 o 
  -3  16   7      924.39      942.39     69.36 o 
  -2  16   7      362.66      380.48     44.26 o 
  -1  16   7      249.64      220.98     34.22 o 
   0  16   7       58.00       57.48     12.88 o 
   1  16   7     1489.22     1616.76     63.19 o 
   2  16   7      139.95      123.90     19.46 o 
   3  16   7      207.13      226.85     24.06 o 
   4  16   7        1.93      -10.01     10.45 o 
   5  16   7      563.71      568.21     55.08 o 
  -3  17   7       95.80       99.12     23.83 o 
  -2  17   7      206.82      191.49     31.79 o 
  -1  17   7        0.95       -1.87      8.99 o 
   0  17   7      675.07      719.94     43.06 o 
   1  17   7        5.54       15.71      7.89 o 
   2  17   7      511.69      562.68     38.72 o 
 -12   0   8      228.50      293.34     38.16 o 
 -10   0   8      642.74      621.73     50.10 o 
  -8   0   8     1156.20     1203.02     61.40 o 
  -6   0   8     5397.87     5381.36    113.85 o 
  -4   0   8    14708.23    14871.35    118.68 o 
  -2   0   8      322.65      299.48     11.26 o 
   0   0   8      480.87      481.52     10.72 o 
   2   0   8      224.99      200.89     11.18 o 
   4   0   8     1679.60     1618.89     35.76 o 
   6   0   8     4223.65     4169.53    110.98 o 
   8   0   8      158.20      126.70     14.07 o 
  10   0   8     3290.24     3315.11     79.10 o 
  12   0   8      738.31      796.20     61.86 o 
 -13   1   8      799.80      818.80     47.48 o 
 -12   1   8       33.21       23.08      8.38 o 
 -11   1   8       75.80       63.50     11.87 o 
 -10   1   8      483.41      478.29     42.49 o 
  -9   1   8     1600.12     1556.67     52.63 o 
  -8   1   8       12.37       17.05      6.19 o 
  -7   1   8      580.73      610.52     29.09 o 
  -6   1   8      283.56      278.08     14.49 o 
  -5   1   8     7841.91     8056.50     74.49 o 
  -4   1   8        0.75        2.28      1.99 o 
  -3   1   8     4441.93     4439.65     41.42 o 
  -2   1   8       24.48       29.85      2.79 o 
  -1   1   8      827.94      814.93     11.77 o 
   0   1   8       40.37       50.36      3.45 o 
   1   1   8     1130.82     1122.55     14.99 o 
   2   1   8      480.78      469.53     13.12 o 
   3   1   8        2.98        6.37      1.94 o 
   4   1   8       30.89       26.11      3.92 o 
   5   1   8     4419.75     4245.29     46.28 o 
   6   1   8      406.16      389.90     16.36 o 
   7   1   8      596.33      620.10     21.55 o 
   8   1   8       65.91       67.64      7.47 o 
   9   1   8     2125.05     2198.29     43.84 o 
  10   1   8      344.75      366.14     21.98 o 
  11   1   8      785.19      839.82     34.00 o 
  12   1   8      178.80      161.73     19.72 o 
 -13   2   8       38.57       37.65     10.51 o 
 -12   2   8      113.37      103.13     16.06 o 
 -11   2   8      475.11      511.13     38.14 o 
 -10   2   8      592.09      614.37     35.53 o 
  -9   2   8      550.85      547.51     53.36 o 
  -8   2   8     2314.67     2287.34     60.66 o 
  -7   2   8      103.88       96.10     11.91 o 
  -6   2   8      851.88      871.22     21.68 o 
  -5   2   8      241.00      240.76     10.94 o 
  -4   2   8     2752.77     2792.81     45.20 o 
  -3   2   8      347.69      314.75      9.53 o 
  -2   2   8     2322.80     2426.81     29.02 o 
  -1   2   8      159.56      147.99      6.41 o 
   0   2   8     5152.48     5157.52     46.61 o 
   1   2   8     2043.90     2000.48     24.35 o 
   2   2   8     1513.97     1483.84     20.14 o 
   3   2   8      262.20      247.51     11.14 o 
   4   2   8      886.52      866.44     22.22 o 
   5   2   8     1101.48     1064.46     25.90 o 
   6   2   8     1427.44     1370.04     30.71 o 
   7   2   8      770.58      820.30     30.90 o 
   8   2   8     1378.72     1412.57     34.22 o 
   9   2   8        2.40        4.10      4.28 o 
  10   2   8     1638.34     1710.67     54.25 o 
  11   2   8      713.96      760.29     32.61 o 
  12   2   8       35.12       38.00     12.94 o 
 -13   3   8      430.82      408.08     33.54 o 
 -12   3   8       87.03      110.57     18.72 o 
 -11   3   8      421.98      436.65     31.55 o 
 -10   3   8      635.18      656.09     36.70 o 
  -9   3   8     2766.91     2752.93     71.43 o 
  -8   3   8       25.57       35.75      8.77 o 
  -7   3   8     1799.36     1841.01     47.16 o 
  -6   3   8      644.02      684.38     22.70 o 
  -5   3   8      511.91      527.74     16.39 o 
  -4   3   8      988.79      990.80     21.45 o 
  -3   3   8     1667.16     1681.01     24.37 o 
  -2   3   8     1575.21     1550.38     34.02 o 
  -1   3   8     5234.48     5269.99     44.44 o 
   0   3   8       45.54       41.02      4.16 o 
   1   3   8     5825.59     5758.24     50.67 o 
   2   3   8      539.51      538.60     15.96 o 
   3   3   8     1093.06     1118.70     23.80 o 
   4   3   8     1499.67     1434.86     28.72 o 
   5   3   8      710.32      693.96     21.11 o 
   6   3   8        5.60        1.85      4.01 o 
   7   3   8     1300.83     1303.65     36.51 o 
   8   3   8      276.21      282.88     17.79 o 
   9   3   8     1537.85     1594.31     43.94 o 
  10   3   8       10.25       13.21      4.00 o 
  11   3   8      361.33      372.40     22.89 o 
  12   3   8      242.99      245.38     25.64 o 
 -13   4   8      225.28      225.52     25.46 o 
 -12   4   8      933.83      928.23     48.61 o 
 -11   4   8       26.70       20.14      7.75 o 
 -10   4   8     1740.04     1725.39     60.15 o 
  -9   4   8       21.56       14.75      6.20 o 
  -8   4   8     1350.79     1313.02     46.84 o 
  -7   4   8      532.36      551.83     21.30 o 
  -6   4   8      609.32      641.28     21.83 o 
  -5   4   8     1359.18     1379.57     26.31 o 
  -4   4   8      897.39      930.98     20.78 o 
  -3   4   8     3347.94     3387.34     41.31 o 
  -2   4   8     1331.60     1350.99     24.60 o 
  -1   4   8       46.57       45.02      5.21 o 
   0   4   8     5114.03     5110.97     54.94 o 
   1   4   8      432.04      434.45     16.46 o 
   2   4   8     1708.87     1702.17     35.61 o 
   3   4   8      801.38      779.92     22.28 o 
   4   4   8     1428.52     1388.85     32.00 o 
   5   4   8       52.10       46.39      8.43 o 
   6   4   8      614.12      595.68     33.82 o 
   7   4   8      314.70      315.76     32.07 o 
   8   4   8      760.69      806.39     50.76 o 
   9   4   8      350.40      343.28     20.57 o 
  10   4   8      250.36      220.07     17.22 o 
  11   4   8       65.20       67.15     10.12 o 
  12   4   8      335.52      332.49     35.11 o 
 -13   5   8     1024.07     1173.87     81.10 o 
 -12   5   8      389.60      377.40     44.34 o 
 -11   5   8     2192.15     2228.27    102.27 o 
 -10   5   8       39.97       44.39     14.71 o 
  -9   5   8      354.89      359.94     26.40 o 
  -8   5   8        2.81        2.20      4.19 o 
  -7   5   8     1213.86     1190.94     42.31 o 
  -6   5   8     1541.50     1495.97     65.09 o 
  -5   5   8     1091.35     1098.85     58.28 o 
  -4   5   8        6.42        8.56      3.26 o 
  -3   5   8     1076.97     1122.64     31.66 o 
  -2   5   8      241.74      248.97     12.70 o 
  -1   5   8     1173.53     1202.06     27.85 o 
   0   5   8       74.45       71.57      7.07 o 
   1   5   8     2352.32     2304.33     39.64 o 
   2   5   8        2.92        3.84      3.70 o 
   3   5   8     6851.83     6655.06    132.95 o 
   4   5   8      446.14      467.91     24.96 o 
   5   5   8     1824.29     1832.91     50.81 o 
   6   5   8      688.50      718.97     33.05 o 
   7   5   8      729.88      726.91     34.30 o 
   8   5   8      102.12      107.69     20.52 o 
   9   5   8        6.59       -6.69      6.69 o 
  10   5   8        0.12       -3.43      5.31 o 
  11   5   8      631.88      637.02     30.64 o 
  12   5   8        4.70        3.45      8.04 o 
 -12   6   8     2789.31     2966.01    124.69 o 
 -11   6   8        0.01       -1.04      6.57 o 
 -10   6   8      910.45      900.32     62.32 o 
  -9   6   8        0.04        1.92      6.57 o 
  -8   6   8      239.39      240.89     29.25 o 
  -7   6   8      236.23      270.36     29.96 o 
  -6   6   8     1022.72     1017.34     55.46 o 
  -5   6   8        1.77       -3.72      5.14 o 
  -4   6   8      597.82      584.01     38.19 o 
  -3   6   8        0.01        7.74      6.90 o 
  -2   6   8     2547.22     2617.55     46.22 o 
  -1   6   8       33.02       34.39      5.19 o 
   0   6   8      425.51      426.34     17.67 o 
   1   6   8       15.63       16.55      4.49 o 
   2   6   8     4721.06     4654.75     75.00 o 
   3   6   8       94.23       98.74     15.75 o 
   4   6   8     5840.38     5881.53     90.32 o 
   5   6   8        0.72        2.45      4.46 o 
   6   6   8      915.40      916.00     38.06 o 
   7   6   8       35.31       25.05      7.09 o 
   8   6   8      424.47      407.45     39.91 o 
   9   6   8       49.09       42.62     12.38 o 
  10   6   8        6.43       -0.17      4.88 o 
  11   6   8       87.37       96.78     21.64 o 
  12   6   8      925.06     1044.65     52.05 o 
 -12   7   8      111.24      127.62     26.28 o 
 -11   7   8     2067.72     2106.30    101.48 o 
 -10   7   8       92.58       91.39     20.58 o 
  -9   7   8      345.03      366.83     38.79 o 
  -8   7   8      619.68      577.91     46.71 o 
  -7   7   8     1934.41     1973.04     82.97 o 
  -6   7   8      338.00      356.61     34.58 o 
  -5   7   8       90.48       80.99     16.06 o 
  -4   7   8        7.02        9.33      6.49 o 
  -3   7   8      899.98      907.31     48.61 o 
  -2   7   8      898.03      873.82     26.16 o 
  -1   7   8     1645.51     1645.91     46.68 o 
   0   7   8       63.69       63.30      7.10 o 
   1   7   8      695.04      707.22     23.80 o 
   2   7   8      689.92      671.37     32.29 o 
   3   7   8     5563.11     5356.54    119.39 o 
   4   7   8       20.99       21.36     10.31 o 
   5   7   8      348.87      331.69     25.17 o 
   6   7   8       25.21       21.88      6.36 o 
   7   7   8      932.50      975.32     40.82 o 
   8   7   8       82.24       64.99     17.35 o 
   9   7   8      156.84      147.11     24.69 o 
  10   7   8      128.57      147.75     26.49 o 
  11   7   8      219.03      202.21     32.02 o 
 -12   8   8      720.82      769.27     65.24 o 
 -11   8   8       65.44       56.19     17.07 o 
 -10   8   8     1433.69     1494.44     83.69 o 
  -9   8   8      108.41      114.85     23.00 o 
  -8   8   8     1650.76     1698.16     81.63 o 
  -7   8   8      253.84      276.24     32.00 o 
  -6   8   8     1875.96     1769.94     78.17 o 
  -5   8   8      281.72      290.52     30.55 o 
  -4   8   8        3.08        0.18      3.93 o 
  -3   8   8      603.97      620.19     41.56 o 
  -2   8   8     3968.12     4010.44     87.59 o 
  -1   8   8      859.99      855.43     27.89 o 
   0   8   8     1152.24     1137.54     31.30 o 
   1   8   8       95.74       93.83      9.07 o 
   2   8   8     3138.63     3172.67     65.46 o 
   3   8   8      245.27      278.56     28.87 o 
   4   8   8      296.50      292.43     21.08 o 
   5   8   8        3.25        5.87      4.34 o 
   6   8   8      514.71      486.35     28.55 o 
   7   8   8       18.06       25.23     11.35 o 
   8   8   8     1531.89     1515.17     80.59 o 
   9   8   8        0.25        4.49      7.30 o 
  10   8   8      218.01      211.64     31.87 o 
  11   8   8        4.23       -0.84      5.49 o 
 -11   9   8      898.75     1017.23     73.04 o 
 -10   9   8      488.35      490.71     48.72 o 
  -9   9   8      721.15      745.37     58.36 o 
  -8   9   8       64.37       56.65     15.43 o 
  -7   9   8     1632.68     1674.38     81.62 o 
  -6   9   8      147.69      146.74     22.85 o 
  -5   9   8      426.19      418.34     37.21 o 
  -4   9   8       50.71       42.20     10.88 o 
  -3   9   8      823.47      770.38     49.35 o 
  -2   9   8      153.92      169.63     12.73 o 
  -1   9   8     3621.46     3600.70     57.40 o 
   0   9   8      116.75      108.76     10.15 o 
   1   9   8     1598.04     1597.69     38.56 o 
   2   9   8      282.02      280.56     20.15 o 
   3   9   8      657.74      678.27     46.21 o 
   4   9   8      433.70      421.75     37.61 o 
   5   9   8       68.40       71.32     11.24 o 
   6   9   8      207.63      213.87     22.34 o 
   7   9   8     1576.68     1558.71     80.98 o 
   8   9   8      305.80      373.97     41.39 o 
   9   9   8      805.26      813.56     62.28 o 
  10   9   8       23.55       28.07     13.89 o 
 -11  10   8      261.63      261.84     38.46 o 
 -10  10   8      179.73      164.94     29.14 o 
  -9  10   8       35.44       16.23      5.82 o 
  -8  10   8      417.01      353.39     39.83 o 
  -7  10   8       77.48       70.17     17.61 o 
  -6  10   8     2076.27     1889.27     85.83 o 
  -5  10   8        2.02      -11.41     11.41 o 
  -4  10   8      751.08      741.15     51.29 o 
  -3  10   8      132.27      144.19     15.52 o 
  -2  10   8     2138.64     2115.02     46.07 o 
  -1  10   8       89.43       87.09      9.39 o 
   0  10   8      415.55      410.45     20.02 o 
   1  10   8      820.98      822.38     28.76 o 
   2  10   8     1249.68     1241.23     43.53 o 
   3  10   8       73.49       81.90     17.19 o 
   4  10   8      387.32      375.07     36.41 o 
   5  10   8      721.33      776.12     63.54 o 
   6  10   8      726.29      727.02     54.42 o 
   7  10   8       11.66       18.97     10.33 o 
   8  10   8      781.79      789.51     60.95 o 
   9  10   8       34.25       48.56     17.11 o 
  10  10   8      336.52      406.60     46.35 o 
 -10  11   8      196.71      197.84     32.66 o 
  -9  11   8      136.87      106.05     23.26 o 
  -8  11   8      190.20      178.28     29.05 o 
  -7  11   8     1268.64     1286.62     74.79 o 
  -6  11   8       69.73       56.48     14.96 o 
  -5  11   8     2763.37     2726.79    102.75 o 
  -4  11   8       33.33       20.00     11.40 o 
  -3  11   8     3039.59     3062.03    132.17 o 
  -2  11   8       41.74       39.07      6.59 o 
  -1  11   8      437.81      428.42     21.36 o 
   0  11   8       46.44       45.95      7.12 o 
   1  11   8       16.66       13.73      4.15 o 
   2  11   8      595.14      596.21     30.94 o 
   3  11   8      804.10      834.37     55.40 o 
   4  11   8      476.60      473.25     43.02 o 
   5  11   8      916.41      962.08     42.39 o 
   6  11   8       33.44       55.94     15.27 o 
   7  11   8      925.18      887.23     64.44 o 
   8  11   8       71.91       44.21     13.75 o 
   9  11   8      564.16      612.12     56.02 o 
  -9  12   8        3.21        1.97      6.50 o 
  -8  12   8      525.64      626.16     56.02 o 
  -7  12   8        0.10       -0.57      6.14 o 
  -6  12   8     1644.42     1727.01     86.96 o 
  -5  12   8       79.32       73.74     19.05 o 
  -4  12   8     3309.30     3291.24    116.76 o 
  -3  12   8      135.73      166.21     17.16 o 
  -2  12   8      603.07      611.62     26.50 o 
  -1  12   8       74.69       74.97      9.54 o 
   0  12   8       37.56       32.66      6.42 o 
   1  12   8       64.83       61.30     13.85 o 
   2  12   8       25.66       17.04      5.61 o 
   3  12   8       48.96       42.70     13.26 o 
   4  12   8      773.65      762.88     55.93 o 
   5  12   8       10.30       21.35     13.14 o 
   6  12   8      538.06      580.74     51.68 o 
   7  12   8      161.25      151.65     27.00 o 
   8  12   8      479.39      529.89     52.01 o 
  -8  13   8      154.49       74.87     58.50 o 
  -7  13   8      371.94      410.41     45.20 o 
  -6  13   8       77.16       78.97     19.55 o 
  -5  13   8     1364.14     1467.94     80.55 o 
  -4  13   8        5.65       -0.68      5.66 o 
  -3  13   8      938.07      922.47     41.48 o 
  -2  13   8      115.37      120.00     18.39 o 
  -1  13   8      435.65      463.75     23.79 o 
   0  13   8       53.34       51.26      8.34 o 
   1  13   8      577.60      576.05     34.69 o 
   2  13   8       10.85        1.47      4.73 o 
   3  13   8       74.05       59.47     14.53 o 
   4  13   8        3.02       -1.38      7.50 o 
   5  13   8      740.08      803.17     60.85 o 
   6  13   8      613.97      553.62     52.09 o 
   7  13   8      531.48      534.87     52.27 o 
  -7  14   8       16.86       10.41      4.97 o 
  -6  14   8       88.06      101.53     22.99 o 
  -5  14   8       97.76       93.74     21.25 o 
  -4  14   8      879.45      894.29     42.70 o 
  -3  14   8        0.21       -3.86      5.41 o 
  -2  14   8      241.63      280.57     26.98 o 
  -1  14   8      375.84      397.49     29.41 o 
   0  14   8     2986.44     3125.78    134.61 o 
   1  14   8        7.20        5.08      7.82 o 
   2  14   8      254.83      247.70     23.54 o 
   3  14   8        0.01       -8.89      8.89 o 
   4  14   8      265.62      299.72     37.68 o 
   5  14   8      262.09      236.84     33.97 o 
   6  14   8      641.73      657.39     59.17 o 
  -6  15   8       32.33       36.09     13.07 o 
  -5  15   8      210.60      232.16     23.09 o 
  -4  15   8       63.48       81.02     14.48 o 
  -3  15   8      174.85      163.95     29.21 o 
  -2  15   8      429.25      463.96     47.57 o 
  -1  15   8      718.07      710.59     51.54 o 
   0  15   8      126.27      140.09     59.52 o 
   1  15   8     1544.15     1593.07     61.32 o 
   2  15   8       51.05       46.43     11.47 o 
   3  15   8      139.46      148.26     19.34 o 
   4  15   8       60.29       28.80      9.65 o 
   5  15   8      438.91      445.73     48.56 o 
  -4  16   8      531.75      581.81     56.17 o 
  -3  16   8       90.69      112.71     24.91 o 
  -2  16   8      224.36      184.81     31.53 o 
  -1  16   8       80.08       74.44     20.61 o 
   0  16   8      777.21      791.04     44.67 o 
   1  16   8       57.19       56.14     11.51 o 
   2  16   8      556.12      575.33     44.30 o 
   3  16   8       49.27       46.22     12.08 o 
 -13   0   9     1665.31     1760.43    100.16 o 
 -11   0   9       64.65       79.02     21.04 o 
  -9   0   9       62.98       77.65     17.42 o 
  -7   0   9      366.98      370.52     32.79 o 
  -5   0   9     4682.42     4897.27     74.61 o 
  -3   0   9     5164.24     5115.60     50.68 o 
  -1   0   9     3652.07     3526.17     69.02 o 
   1   0   9     1171.96     1108.34     37.99 o 
   3   0   9     1311.68     1302.29     32.11 o 
   5   0   9     2164.10     2182.63     53.97 o 
   7   0   9        1.85       -1.50      3.34 o 
   9   0   9      315.52      307.44     26.55 o 
  11   0   9      298.22      328.61     39.13 o 
 -13   1   9      106.53       94.01     22.83 o 
 -12   1   9      420.17      403.78     32.73 o 
 -11   1   9       84.43      104.64     16.38 o 
 -10   1   9      982.98      997.95     64.34 o 
  -9   1   9        1.63        5.58      4.28 o 
  -8   1   9       59.41       53.94      9.69 o 
  -7   1   9        9.03        6.26      4.28 o 
  -6   1   9      879.70      891.50     23.30 o 
  -5   1   9       16.76       17.28      3.51 o 
  -4   1   9     5759.18     5611.01     50.64 o 
  -3   1   9       80.01       69.21      4.38 o 
  -2   1   9     3221.50     3243.15     43.14 o 
  -1   1   9      626.02      622.03     15.89 o 
   0   1   9     6523.25     6308.84     46.67 o 
   1   1   9     1055.42      992.50     20.76 o 
   2   1   9      240.05      247.14     10.78 o 
   3   1   9      341.39      328.67     11.46 o 
   4   1   9     2319.24     2277.39     33.96 o 
   5   1   9        7.74       11.81      3.36 o 
   6   1   9      240.37      235.90     13.19 o 
   7   1   9      249.48      239.46     16.28 o 
   8   1   9      525.11      540.42     21.55 o 
   9   1   9      261.96      279.74     16.08 o 
  10   1   9     1083.34     1122.72     38.73 o 
  11   1   9       94.57      105.32     12.70 o 
  12   1   9      431.08      487.90     34.74 o 
 -13   2   9      377.31      363.87     31.92 o 
 -12   2   9       66.88       62.88     13.76 o 
 -11   2   9      568.91      584.72     52.48 o 
 -10   2   9       28.11       21.43      7.90 o 
  -9   2   9     1885.28     1864.02     59.80 o 
  -8   2   9       95.08       92.43      9.79 o 
  -7   2   9      951.06      937.40     29.25 o 
  -6   2   9      286.55      296.82     13.32 o 
  -5   2   9     3260.12     3188.36     38.10 o 
  -4   2   9       12.17       12.72      2.49 o 
  -3   2   9      637.68      612.11     17.48 o 
  -2   2   9     1387.53     1335.04     23.61 o 
  -1   2   9     4235.26     4129.64     37.87 o 
   0   2   9      254.24      246.98     10.41 o 
   1   2   9     2848.04     2822.84     36.79 o 
   2   2   9     2737.18     2622.51     39.72 o 
   3   2   9      195.68      198.60     12.92 o 
   4   2   9       22.00       32.73      5.66 o 
   5   2   9      938.34      912.77     22.56 o 
   6   2   9        0.10        0.63      2.65 o 
   7   2   9      215.87      216.27     13.31 o 
   8   2   9     1292.06     1330.99     34.16 o 
   9   2   9     2153.41     2366.35     66.90 o 
  10   2   9      105.70      125.48     18.80 o 
  11   2   9      753.61      735.17     32.76 o 
  12   2   9        0.27        4.57      7.16 o 
 -12   3   9      108.07      108.17     16.47 o 
 -11   3   9       33.10       32.30     11.33 o 
 -10   3   9     1312.02     1331.64     53.28 o 
  -9   3   9       56.49       49.70     10.70 o 
  -8   3   9     2207.50     2244.07     47.38 o 
  -7   3   9      443.06      430.69     19.73 o 
  -6   3   9     1655.09     1682.87     42.83 o 
  -5   3   9     1331.52     1383.70     31.96 o 
  -4   3   9      360.01      370.55     14.58 o 
  -3   3   9        0.97        5.25      2.93 o 
  -2   3   9      548.23      528.67     14.39 o 
  -1   3   9       35.43       30.21      3.61 o 
   0   3   9     4018.15     4044.50     40.31 o 
   1   3   9      833.63      868.39     18.95 o 
   2   3   9     1315.26     1258.20     31.71 o 
   3   3   9       28.15       18.34      4.12 o 
   4   3   9      434.33      430.58     21.16 o 
   5   3   9      172.97      154.48     10.34 o 
   6   3   9      613.99      623.00     21.75 o 
   7   3   9       24.58       29.40      5.74 o 
   8   3   9     1274.34     1277.38     38.87 o 
   9   3   9      220.88      246.54     17.85 o 
  10   3   9     1297.74     1346.70     43.15 o 
  11   3   9        1.87        6.30      4.81 o 
  12   3   9      107.17      116.80     17.61 o 
 -12   4   9      190.19      197.11     23.18 o 
 -11   4   9      907.88      928.35     47.31 o 
 -10   4   9       29.64       38.03      9.58 o 
  -9   4   9     2117.10     2104.38     64.20 o 
  -8   4   9      116.81      112.70     14.14 o 
  -7   4   9     2554.42     2550.29     62.23 o 
  -6   4   9     2347.92     2399.69     44.20 o 
  -5   4   9      773.17      774.61     24.34 o 
  -4   4   9        0.30        1.39      2.96 o 
  -3   4   9     1011.52     1040.12     24.45 o 
  -2   4   9      137.33      138.25      9.47 o 
  -1   4   9     1499.76     1499.93     31.15 o 
   0   4   9      561.05      571.12     19.31 o 
   1   4   9     2698.48     2655.98     62.99 o 
   2   4   9       31.16       30.59      5.08 o 
   3   4   9     2535.49     2494.92     56.30 o 
   4   4   9      303.15      273.87     19.50 o 
   5   4   9     1593.48     1533.08     48.07 o 
   6   4   9      293.76      288.68     21.58 o 
   7   4   9     1665.19     1703.23     51.89 o 
   8   4   9      419.27      420.85     22.49 o 
   9   4   9     1163.02     1205.34     39.83 o 
  10   4   9        0.04        1.72      3.87 o 
  11   4   9      141.88      139.74     18.45 o 
 -12   5   9     1322.95     1348.75     85.02 o 
 -11   5   9        3.36        8.06      7.79 o 
 -10   5   9      719.77      757.82     57.99 o 
  -9   5   9      323.77      330.71     36.72 o 
  -8   5   9     1642.72     1660.85     78.10 o 
  -7   5   9      227.91      264.41     30.05 o 
  -6   5   9     1531.36     1478.45     67.55 o 
  -5   5   9      172.68      187.49     14.91 o 
  -4   5   9     1367.92     1385.89     33.13 o 
  -3   5   9      769.64      732.00     30.38 o 
  -2   5   9     1080.13     1086.89     28.09 o 
  -1   5   9        4.22        1.45      2.22 o 
   0   5   9       94.87       85.73      7.72 o 
   1   5   9      703.96      695.12     22.68 o 
   2   5   9     2960.57     2903.92     50.19 o 
   3   5   9      891.12      890.10     34.49 o 
   4   5   9     2901.86     2761.74     63.34 o 
   5   5   9       37.35       39.41      8.13 o 
   6   5   9     2977.24     3045.03     71.01 o 
   7   5   9        0.67       -6.24      6.24 o 
   8   5   9      466.67      442.22     41.41 o 
   9   5   9      205.80      205.04     16.54 o 
  10   5   9       16.95       17.02      4.48 o 
  11   5   9        0.00        0.21      5.24 o 
 -12   6   9        6.74       10.65      9.44 o 
 -11   6   9     1992.06     1902.95     98.56 o 
 -10   6   9       69.82       66.94     17.72 o 
  -9   6   9      598.35      623.17     51.02 o 
  -8   6   9       97.19       97.22     19.04 o 
  -7   6   9     1995.04     1988.25     83.76 o 
  -6   6   9       51.62       47.58     11.92 o 
  -5   6   9      807.31      782.24     49.27 o 
  -4   6   9      262.47      269.33     19.54 o 
  -3   6   9     1799.80     1723.45     47.83 o 
  -2   6   9      251.76      246.45     14.09 o 
  -1   6   9       29.91       33.95      5.41 o 
   0   6   9        5.11       -0.96      2.57 o 
   1   6   9      162.52      170.78     11.76 o 
   2   6   9       13.95       20.26      5.78 o 
   3   6   9     2909.20     2908.16     93.62 o 
   4   6   9      107.13      110.54     13.40 o 
   5   6   9     2611.82     2592.93     64.40 o 
   6   6   9       66.94       72.52     11.79 o 
   7   6   9     1877.58     1898.70     58.38 o 
   8   6   9       44.57       29.56      8.91 o 
   9   6   9        3.27        6.22      6.00 o 
  10   6   9       16.97       10.81      7.27 o 
  11   6   9      260.35      264.84     36.18 o 
 -11   7   9      198.81      205.03     32.87 o 
 -10   7   9      783.12      700.21     57.52 o 
  -9   7   9       10.48        0.63      5.95 o 
  -8   7   9     1557.65     1568.06     79.37 o 
  -7   7   9      449.12      452.71     41.26 o 
  -6   7   9     1943.43     1982.75     82.59 o 
  -5   7   9      262.11      239.16     27.88 o 
  -4   7   9      640.50      600.46     41.85 o 
  -3   7   9      119.41      104.57     12.51 o 
  -2   7   9     1687.44     1706.78     38.11 o 
  -1   7   9     1232.33     1204.76     39.72 o 
   0   7   9      230.24      217.71     13.46 o 
   1   7   9       14.23       16.09      4.38 o 
   2   7   9     3091.01     3064.14     63.35 o 
   3   7   9       22.72       25.02      6.92 o 
   4   7   9     1790.49     1825.63     53.53 o 
   5   7   9       35.78       30.11      6.98 o 
   6   7   9     2250.85     2275.21     63.18 o 
   7   7   9       65.71       63.31     11.06 o 
   8   7   9      529.50      535.77     47.79 o 
   9   7   9      136.58      140.76     25.18 o 
  10   7   9      107.03      109.51     24.57 o 
 -11   8   9      384.29      398.59     46.34 o 
 -10   8   9      167.60      203.39     32.25 o 
  -9   8   9      642.97      679.49     55.77 o 
  -8   8   9        9.30       16.39     12.06 o 
  -7   8   9     2536.26     2542.74     99.35 o 
  -6   8   9      801.95      786.75     54.77 o 
  -5   8   9       26.38       16.13      6.62 o 
  -4   8   9       65.07       74.12     11.09 o 
  -3   8   9      949.88      974.13     38.19 o 
  -2   8   9       25.93       16.99      4.51 o 
  -1   8   9      858.16      851.96     27.94 o 
   0   8   9      431.19      421.44     19.89 o 
   1   8   9     1850.04     1890.25     42.37 o 
   2   8   9      169.94      179.63     13.44 o 
   3   8   9     1840.39     1847.59     75.17 o 
   4   8   9       72.46       56.60      9.10 o 
   5   8   9       61.72       61.35     14.20 o 
   6   8   9       23.41       21.77      6.82 o 
   7   8   9     1933.69     2038.60     79.49 o 
   8   8   9      156.13      180.63     29.09 o 
   9   8   9      159.07      125.39     25.22 o 
  10   8   9       63.41       47.07     17.56 o 
 -10   9   9      285.41      285.54     37.92 o 
  -9   9   9       32.90       30.68     13.57 o 
  -8   9   9     2282.06     2304.23    100.61 o 
  -7   9   9       81.67       93.11     20.10 o 
  -6   9   9      832.57      895.30     58.50 o 
  -5   9   9      213.27      185.66     25.91 o 
  -4   9   9      239.82      255.01     20.51 o 
  -3   9   9       63.26       67.93     10.96 o 
  -2   9   9     1915.65     1969.62     45.91 o 
  -1   9   9       81.38       79.50     13.99 o 
   0   9   9     1132.90     1190.15     34.39 o 
   1   9   9      782.71      766.54     28.03 o 
   2   9   9     2111.04     2162.79     47.75 o 
   3   9   9      134.33      141.20     22.05 o 
   4   9   9       12.97        2.07      5.37 o 
   5   9   9       48.86       21.19      5.62 o 
   6   9   9      249.32      232.40     21.10 o 
   7   9   9      101.28       90.33     21.52 o 
   8   9   9     1543.93     1685.02     88.51 o 
   9   9   9      132.33      128.75     25.95 o 
  10   9   9      454.01      485.42     50.97 o 
 -10  10   9      214.20      241.88     36.36 o 
  -9  10   9      299.02      337.36     41.13 o 
  -8  10   9       99.50      107.17     22.07 o 
  -7  10   9     1434.27     1461.11     79.14 o 
  -6  10   9       45.03       41.36     13.83 o 
  -5  10   9      988.81     1065.46     63.69 o 
  -4  10   9       11.03       14.75      6.20 o 
  -3  10   9     2381.90     2450.32     64.42 o 
  -2  10   9      502.04      523.08     24.06 o 
  -1  10   9     1107.60     1105.93     34.39 o 
   0  10   9       15.86        5.83      3.83 o 
   1  10   9      752.04      784.36     29.38 o 
   2  10   9      761.10      784.44     35.31 o 
   3  10   9      687.96      694.14     50.19 o 
   4  10   9       61.34       52.12      9.88 o 
   5  10   9       71.62       54.52     10.61 o 
   6  10   9       43.57       40.14     14.55 o 
   7  10   9      856.11      849.33     62.65 o 
   8  10   9      347.93      352.32     41.61 o 
   9  10   9      303.11      318.19     40.29 o 
  -9  11   9       14.06       11.49      5.90 o 
  -8  11   9        1.57        4.46      5.03 o 
  -7  11   9       18.87        5.73      7.26 o 
  -6  11   9      463.72      442.54     43.57 o 
  -5  11   9        3.23       -3.59      8.06 o 
  -4  11   9     1885.57     1848.33     58.33 o 
  -3  11   9       14.41       22.46     12.43 o 
  -2  11   9     1903.58     2004.67     48.02 o 
  -1  11   9      433.08      486.52     23.64 o 
   0  11   9      769.25      802.16     30.30 o 
   1  11   9      554.94      563.58     26.07 o 
   2  11   9      277.72      267.39     18.14 o 
   3  11   9        2.01        0.02      5.26 o 
   4  11   9      380.08      406.69     40.80 o 
   5  11   9       55.73       60.53     10.86 o 
   6  11   9      373.93      354.66     40.06 o 
   7  11   9      170.11      131.62     25.88 o 
   8  11   9       76.38       75.55     19.50 o 
  -8  12   9       71.85       61.09     18.28 o 
  -7  12   9       10.52       -6.58      9.82 o 
  -6  12   9      256.19      216.05     31.84 o 
  -5  12   9     1388.00     1439.30     79.65 o 
  -4  12   9      261.24      294.78     28.20 o 
  -3  12   9     2008.91     2068.16     62.77 o 
  -2  12   9        8.03       -1.99      2.98 o 
  -1  12   9     1687.40     1712.49     45.91 o 
   0  12   9        0.25       -0.82      3.85 o 
   1  12   9      766.48      777.50     31.07 o 
   2  12   9       36.02       37.48      6.66 o 
   3  12   9      539.99      549.16     34.18 o 
   4  12   9      137.04      130.89     24.73 o 
   5  12   9      941.70      919.94     64.92 o 
   6  12   9      360.10      363.55     41.81 o 
   7  12   9       48.84       58.55     19.39 o 
  -7  13   9       23.18        5.92      9.27 o 
  -6  13   9      275.82      307.31     39.68 o 
  -5  13   9       20.70       12.65      7.02 o 
  -4  13   9      988.83     1064.36     46.93 o 
  -3  13   9      216.35      226.02     21.51 o 
  -2  13   9     1030.76     1011.57     44.64 o 
  -1  13   9       53.22       53.92      8.86 o 
   0  13   9     1357.05     1413.69     43.30 o 
   1  13   9        0.70       -4.64      5.71 o 
   2  13   9      498.62      483.32     32.27 o 
   3  13   9      691.67      660.96     39.32 o 
   4  13   9      360.01      387.69     43.24 o 
   5  13   9       54.43       50.63     16.85 o 
   6  13   9      219.57      228.64     34.79 o 
  -6  14   9       16.62       17.78     10.43 o 
  -5  14   9      349.00      359.20     28.71 o 
  -4  14   9      183.91      186.80     20.32 o 
  -3  14   9       93.95       73.32     12.33 o 
  -2  14   9       49.48       49.62     12.48 o 
  -1  14   9      860.23      837.26     44.05 o 
   0  14   9       27.23       29.24      9.33 o 
   1  14   9      960.51      990.73     48.14 o 
   2  14   9      238.73      225.91     23.32 o 
   3  14   9       69.16       61.97     17.33 o 
   4  14   9       99.88      111.44     17.01 o 
   5  14   9      159.82      176.60     29.94 o 
  -4  15   9      279.24      293.04     25.92 o 
  -3  15   9       13.41        1.10      6.15 o 
  -2  15   9       82.08       49.56     14.12 o 
  -1  15   9        3.74        1.67      5.50 o 
   0  15   9     1286.29     1329.92     57.40 o 
   1  15   9       73.83       76.05     14.46 o 
   2  15   9      293.53      292.39     27.50 o 
   3  15   9        0.01       -7.16      7.16 o 
 -12   0  10     1908.13     2085.69    106.40 o 
 -10   0  10     2804.17     2698.13    109.75 o 
  -8   0  10        2.10        1.67      3.52 o 
  -6   0  10     1049.43      992.40     30.08 o 
  -4   0  10     2066.37     2077.77     55.53 o 
  -2   0  10     2661.71     2537.95     47.29 o 
   0   0  10     3026.49     2893.58     52.44 o 
   2   0  10      126.20      133.20     14.13 o 
   4   0  10     5016.05     4969.92     91.31 o 
   6   0  10      585.33      560.60     29.65 o 
   8   0  10      263.27      221.35     19.95 o 
  10   0  10      178.66      152.08     17.75 o 
 -12   1  10       34.54       25.86      7.42 o 
 -11   1  10     1797.36     1797.24     66.95 o 
 -10   1  10      127.24      111.74     16.40 o 
  -9   1  10      623.84      600.67     27.07 o 
  -8   1  10       59.30       64.48      8.52 o 
  -7   1  10       46.86       34.52      4.83 o 
  -6   1  10        0.20        2.24      2.27 o 
  -5   1  10     1349.32     1342.39     29.52 o 
  -4   1  10        1.98        4.42      2.00 o 
  -3   1  10      427.67      426.76     13.45 o 
  -2   1  10      889.43      835.80     19.15 o 
  -1   1  10     4437.19     4394.10     44.69 o 
   0   1  10      205.70      189.45     10.47 o 
   1   1  10     1329.55     1277.68     30.86 o 
   2   1  10      205.69      190.63     12.11 o 
   3   1  10     2049.36     2021.68     34.06 o 
   4   1  10      546.12      535.17     19.98 o 
   5   1  10     1530.31     1476.14     43.21 o 
   6   1  10        6.35        9.88      3.02 o 
   7   1  10       13.94        9.19      2.48 o 
   8   1  10      105.25       98.67      9.47 o 
   9   1  10      652.90      655.01     25.57 o 
  10   1  10        3.28       -3.05      4.57 o 
  11   1  10       50.48       52.81      9.32 o 
 -12   2  10      161.64      158.95     20.57 o 
 -11   2  10      111.12      105.01     22.78 o 
 -10   2  10     1201.43     1213.36     52.24 o 
  -9   2  10      180.89      175.00     18.57 o 
  -8   2  10      530.87      528.11     23.95 o 
  -7   2  10       27.10       27.19      5.47 o 
  -6   2  10      812.48      828.12     27.66 o 
  -5   2  10      362.62      364.90     15.54 o 
  -4   2  10      523.23      527.28     16.15 o 
  -3   2  10      392.54      392.44     12.54 o 
  -2   2  10     1156.25     1138.99     27.45 o 
  -1   2  10     1422.60     1370.86     31.22 o 
   0   2  10     4802.59     4631.78     58.25 o 
   1   2  10      231.79      216.54     12.86 o 
   2   2  10     2699.09     2606.59     46.80 o 
   3   2  10      370.29      342.56     15.65 o 
   4   2  10     1780.59     1749.71     36.80 o 
   5   2  10      947.86      919.75     39.55 o 
   6   2  10       92.53       83.75      9.54 o 
   7   2  10      394.04      390.14     21.71 o 
   8   2  10      713.90      681.65     29.71 o 
   9   2  10       24.84       44.32      8.10 o 
  10   2  10      284.97      287.78     20.22 o 
  11   2  10        0.20       -3.42      3.98 o 
 -12   3  10        0.19       -2.80      6.50 o 
 -11   3  10      264.97      256.41     25.23 o 
 -10   3  10      253.45      227.24     22.48 o 
  -9   3  10     1881.03     1855.93     61.00 o 
  -8   3  10      401.32      433.47     27.70 o 
  -7   3  10     1762.42     1770.46     50.70 o 
  -6   3  10      230.64      220.89     14.44 o 
  -5   3  10     1435.23     1444.34     36.26 o 
  -4   3  10       74.20       73.23      6.92 o 
  -3   3  10      307.11      297.33     13.70 o 
  -2   3  10     1325.95     1339.43     28.77 o 
  -1   3  10     2378.30     2369.76     58.76 o 
   0   3  10      178.30      166.96     11.20 o 
   1   3  10     3505.19     3464.81     47.61 o 
   2   3  10       43.01       46.67      6.83 o 
   3   3  10     1840.28     1768.43     40.86 o 
   4   3  10       34.18       30.05      5.41 o 
   5   3  10      367.98      366.00     18.13 o 
   6   3  10      366.70      372.96     18.26 o 
   7   3  10      699.41      735.50     36.86 o 
   8   3  10      159.68      156.75     17.68 o 
   9   3  10     1263.64     1328.20     52.65 o 
  10   3  10        0.04        0.06      6.58 o 
  11   3  10      378.20      373.30     29.81 o 
 -12   4  10      282.53      257.35     37.57 o 
 -11   4  10       13.16       10.13      5.85 o 
 -10   4  10      596.98      546.20     35.19 o 
  -9   4  10     1447.05     1440.67     77.63 o 
  -8   4  10     1615.06     1624.27     78.07 o 
  -7   4  10      203.17      234.47     28.82 o 
  -6   4  10     2485.08     2425.50     57.53 o 
  -5   4  10      140.31      134.14     11.37 o 
  -4   4  10      676.46      678.03     21.21 o 
  -3   4  10      363.09      350.24     17.34 o 
  -2   4  10      655.89      650.91     28.19 o 
  -1   4  10      134.58      131.07      9.61 o 
   0   4  10      812.32      796.43     30.31 o 
   1   4  10      287.22      295.17     16.29 o 
   2   4  10      603.10      606.66     28.22 o 
   3   4  10      608.49      598.44     29.06 o 
   4   4  10      673.16      620.65     30.77 o 
   5   4  10     1022.31     1036.78     41.35 o 
   6   4  10      679.50      692.91     34.83 o 
   7   4  10       47.09       46.20      9.53 o 
   8   4  10     1127.32     1148.08     48.18 o 
   9   4  10        2.98        7.16     13.91 o 
  10   4  10      912.58      970.37     64.27 o 
  11   4  10      126.06      153.15     19.16 o 
 -11   5  10      474.16      480.75     50.04 o 
 -10   5  10      272.17      296.32     37.46 o 
  -9   5  10      558.74      555.28     48.56 o 
  -8   5  10      252.25      250.99     31.69 o 
  -7   5  10     1681.45     1707.09     77.93 o 
  -6   5  10      556.90      598.17     44.51 o 
  -5   5  10     2847.00     2763.24     65.12 o 
  -4   5  10       25.29       37.07      5.81 o 
  -3   5  10     3940.42     3894.22     73.12 o 
  -2   5  10      231.17      239.79     13.66 o 
  -1   5  10      365.85      378.07     17.14 o 
   0   5  10      166.14      148.69     10.89 o 
   1   5  10       16.36       29.07      6.93 o 
   2   5  10       89.25       92.04     11.36 o 
   3   5  10      438.78      445.88     25.89 o 
   4   5  10       19.32       14.77      4.70 o 
   5   5  10     2029.05     2095.31     59.79 o 
   6   5  10      568.37      602.34     33.22 o 
   7   5  10     2140.27     2211.65     64.64 o 
   8   5  10       12.46        7.79      4.32 o 
   9   5  10      314.20      326.38     26.80 o 
  10   5  10       32.46       25.68      8.36 o 
 -11   6  10      122.83      112.80     24.72 o 
 -10   6  10      229.99      276.37     36.58 o 
  -9   6  10        3.86        9.04      8.55 o 
  -8   6  10     1394.90     1408.80     75.59 o 
  -7   6  10        0.62       -8.14      9.97 o 
  -6   6  10     1345.34     1374.02     69.10 o 
  -5   6  10        1.25        3.77      4.35 o 
  -4   6  10     4503.32     4508.64     83.39 o 
  -3   6  10       19.63       19.15      7.16 o 
  -2   6  10     2303.98     2282.97     44.42 o 
  -1   6  10       64.22       66.19      7.33 o 
   0   6  10        5.38        3.97      4.16 o 
   1   6  10       10.13       13.38      3.98 o 
   2   6  10      515.38      495.29     27.23 o 
   3   6  10       40.18       38.87      7.89 o 
   4   6  10      507.97      507.20     28.75 o 
   5   6  10        5.92        7.14      6.18 o 
   6   6  10     3130.75     3162.04     76.92 o 
   7   6  10      102.94      115.44     21.46 o 
   8   6  10      747.01      778.56     57.68 o 
   9   6  10       13.95       -2.00      7.46 o 
  10   6  10      316.45      319.03     27.80 o 
 -11   7  10      201.51      213.62     34.06 o 
 -10   7  10      327.02      314.39     39.60 o 
  -9   7  10      633.25      601.78     52.79 o 
  -8   7  10      134.90      134.45     23.44 o 
  -7   7  10     1826.13     1891.20     86.87 o 
  -6   7  10      385.90      366.89     36.52 o 
  -5   7  10      789.03      751.27     35.87 o 
  -4   7  10      742.23      755.29     34.74 o 
  -3   7  10     3593.30     3498.76     73.45 o 
  -2   7  10       16.10       19.38     10.87 o 
  -1   7  10        2.97        1.36      2.68 o 
   0   7  10        2.22        5.10      3.27 o 
   1   7  10      424.23      431.54     20.31 o 
   2   7  10       26.26       18.55      4.88 o 
   3   7  10      284.41      278.16     21.33 o 
   4   7  10        6.22       -6.38      6.38 o 
   5   7  10      566.36      570.88     32.05 o 
   6   7  10      260.25      273.70     31.70 o 
   7   7  10     2006.17     2053.40     64.21 o 
   8   7  10      390.69      391.64     41.69 o 
   9   7  10      190.08      182.66     29.96 o 
  10   7  10      111.09       96.85     15.52 o 
 -10   8  10      199.55      178.60     30.41 o 
  -9   8  10      441.24      356.68     41.51 o 
  -8   8  10     2956.64     2965.29    115.00 o 
  -7   8  10       26.98       26.68     12.22 o 
  -6   8  10      943.64      979.93     61.53 o 
  -5   8  10      356.12      371.55     25.71 o 
  -4   8  10      976.88      985.43     40.79 o 
  -3   8  10      275.96      271.02     21.26 o 
  -2   8  10      827.29      851.00     29.18 o 
  -1   8  10      101.98      100.87     10.07 o 
   0   8  10      614.42      655.25     25.61 o 
   1   8  10        4.46        6.87      4.14 o 
   2   8  10     2182.88     2167.76     47.93 o 
   3   8  10       23.17       28.47      5.54 o 
   4   8  10       21.14        6.34      4.84 o 
   5   8  10      233.39      221.53     22.43 o 
   6   8  10     1159.27     1156.99     47.56 o 
   7   8  10       93.34      103.34     15.17 o 
   8   8  10      604.40      575.70     51.79 o 
   9   8  10        0.13        2.63      7.67 o 
 -10   9  10       68.19       57.24     18.38 o 
  -9   9  10      331.54      375.03     43.33 o 
  -8   9  10      212.38      207.16     32.06 o 
  -7   9  10     1879.83     1923.48     91.66 o 
  -6   9  10       13.23       13.72      6.88 o 
  -5   9  10       54.81       45.45      9.78 o 
  -4   9  10        1.54        6.00      3.80 o 
  -3   9  10      572.38      559.56     45.09 o 
  -2   9  10      589.10      630.62     27.24 o 
  -1   9  10      877.57      857.74     30.15 o 
   0   9  10        6.10        4.88      3.31 o 
   1   9  10     3416.99     3545.53     76.95 o 
   2   9  10       53.48       58.24      8.67 o 
   3   9  10      916.16      945.66     40.49 o 
   4   9  10      238.71      233.15     21.22 o 
   5   9  10      191.00      184.69     19.06 o 
   6   9  10      114.32      104.62     15.15 o 
   7   9  10      317.54      250.36     33.60 o 
   8   9  10       71.61       88.23     20.98 o 
   9   9  10      376.86      346.26     42.61 o 
  -9  10  10       34.46       46.19     18.05 o 
  -8  10  10      281.35      266.66     36.22 o 
  -7  10  10        0.13        0.12      8.71 o 
  -6  10  10       86.25       94.36     21.27 o 
  -5  10  10      247.33      265.14     23.09 o 
  -4  10  10      459.84      481.56     30.08 o 
  -3  10  10      186.22      158.85     17.09 o 
  -2  10  10     1165.87     1210.07     37.53 o 
  -1  10  10      887.76      897.42     32.18 o 
   0  10  10     1281.50     1291.25     55.33 o 
   1  10  10      203.68      215.99     16.33 o 
   2  10  10     2120.09     2213.30     51.88 o 
   3  10  10       42.58       52.83     10.27 o 
   4  10  10      495.53      543.65     33.23 o 
   5  10  10      365.90      364.68     27.46 o 
   6  10  10      574.26      572.54     35.01 o 
   7  10  10      188.48      178.87     29.27 o 
   8  10  10       41.35       46.12     14.64 o 
  -8  11  10        3.21       18.60     13.97 o 
  -7  11  10       64.67       49.40     15.96 o 
  -6  11  10        1.57       -6.09      6.09 o 
  -5  11  10      343.27      353.55     27.06 o 
  -4  11  10      178.58      186.57     19.27 o 
  -3  11  10     1579.31     1627.95     56.41 o 
  -2  11  10      551.32      563.64     36.71 o 
  -1  11  10      939.26      963.83     34.51 o 
   0  11  10       12.02        2.32      6.29 o 
   1  11  10     1206.41     1210.31     39.28 o 
   2  11  10        9.82        4.87      6.77 o 
   3  11  10     1057.14     1045.56     46.46 o 
   4  11  10       46.23       27.85     11.55 o 
   5  11  10      757.57      784.97     47.47 o 
   6  11  10       63.80       62.59     17.97 o 
   7  11  10      318.71      267.46     37.33 o 
  -7  12  10       61.35       69.62     18.47 o 
  -6  12  10      128.72      133.74     17.60 o 
  -5  12  10        0.02        1.88      5.46 o 
  -4  12  10      656.10      672.48     53.81 o 
  -3  12  10      144.98      131.30     16.47 o 
  -2  12  10      887.70      879.02     42.06 o 
  -1  12  10       68.49       71.87     10.26 o 
   0  12  10      485.04      507.29     26.19 o 
   1  12  10       47.11       41.36      8.60 o 
   2  12  10      403.58      383.37     28.98 o 
   3  12  10      306.43      306.79     25.93 o 
   4  12  10      827.41      859.38     43.16 o 
   5  12  10        6.47        8.32      5.65 o 
   6  12  10      344.65      341.76     42.70 o 
  -6  13  10      147.15      178.79     28.10 o 
  -5  13  10      504.58      506.37     34.39 o 
  -4  13  10      105.27      104.04     15.33 o 
  -3  13  10      137.84      129.77     16.46 o 
  -2  13  10      134.89      142.00     17.46 o 
  -1  13  10     1302.65     1394.25     44.33 o 
   0  13  10      177.40      201.72     17.02 o 
   1  13  10      533.61      528.43     34.60 o 
   2  13  10      208.68      207.10     22.59 o 
   3  13  10      573.54      568.80     36.39 o 
   4  13  10      238.38      257.20     20.22 o 
   5  13  10      376.94      375.30     30.74 o 
  -4  14  10       62.84       71.00     13.17 o 
  -3  14  10       45.88       53.41     11.65 o 
  -2  14  10      293.53      285.47     25.36 o 
  -1  14  10      104.77       97.52     16.43 o 
   0  14  10     1824.85     1792.82     66.12 o 
   1  14  10       15.50        8.72      5.70 o 
   2  14  10      501.90      513.28     36.07 o 
   3  14  10      241.38      254.02     25.78 o 
  -1  15  10      543.30      601.01     56.13 o 
   0  15  10       14.57       24.78     10.03 o 
 -11   0  11     2273.08     2209.79    107.93 o 
  -9   0  11     1269.57     1254.69     48.94 o 
  -7   0  11       17.65       21.90      7.42 o 
  -5   0  11      794.59      850.28     35.94 o 
  -3   0  11      386.91      368.33     19.26 o 
  -1   0  11     2352.62     2346.94     49.11 o 
   1   0  11      186.94      178.48     17.25 o 
   3   0  11     3129.34     2997.73    138.36 o 
   5   0  11     2694.51     2729.51    100.94 o 
   7   0  11     1435.76     1481.69     78.12 o 
   9   0  11       28.40       30.47     11.56 o 
 -11   1  11        0.98       13.52      9.20 o 
 -10   1  11     2642.81     2703.16     75.18 o 
  -9   1  11        0.07       -0.79      4.66 o 
  -8   1  11      378.97      364.50     20.48 o 
  -7   1  11      145.54      160.22     13.12 o 
  -6   1  11     1788.63     1816.70     37.44 o 
  -5   1  11     1242.69     1176.19     30.04 o 
  -4   1  11       68.44       66.31      7.36 o 
  -3   1  11        5.52        3.07      2.80 o 
  -2   1  11     1256.57     1248.08     25.06 o 
  -1   1  11      475.28      487.11     15.91 o 
   0   1  11      778.99      745.88     21.90 o 
   1   1  11      102.99       96.98      9.19 o 
   2   1  11     1336.78     1364.36     34.46 o 
   3   1  11        3.76        0.19      5.08 o 
   4   1  11     3919.96     3864.78     69.27 o 
   5   1  11      383.53      350.52     26.28 o 
   6   1  11      750.84      740.41     38.13 o 
   7   1  11       75.61       82.86     13.26 o 
   8   1  11      915.27      940.65     44.92 o 
   9   1  11       16.89        9.19      4.88 o 
  10   1  11        1.19       -6.18      6.18 o 
 -11   2  11     1080.36     1078.26     74.99 o 
 -10   2  11        5.85        5.35      7.37 o 
  -9   2  11     1054.48     1087.95     46.29 o 
  -8   2  11       51.30       48.03      7.52 o 
  -7   2  11     2331.40     2349.29     50.81 o 
  -6   2  11      696.56      737.82     33.72 o 
  -5   2  11     1068.99     1066.52     33.90 o 
  -4   2  11      454.99      432.83     21.10 o 
  -3   2  11       17.71       17.07      3.62 o 
  -2   2  11     1275.86     1271.85     25.35 o 
  -1   2  11     1624.06     1621.19     31.97 o 
   0   2  11      612.26      580.75     19.61 o 
   1   2  11      581.11      619.13     22.87 o 
   2   2  11      655.06      634.88     26.88 o 
   3   2  11     2595.02     2452.69     54.21 o 
   4   2  11      475.33      430.86     23.12 o 
   5   2  11      572.02      575.64     27.39 o 
   6   2  11       99.22      110.01     11.65 o 
   7   2  11      454.60      426.44     23.65 o 
   8   2  11       19.65       16.50      5.70 o 
   9   2  11     1048.65     1157.74     50.10 o 
  10   2  11       82.21       98.41     15.21 o 
 -11   3  11       96.76       77.59     20.35 o 
 -10   3  11      328.38      299.10     38.35 o 
  -9   3  11      391.06      333.56     38.16 o 
  -8   3  11     1355.34     1396.64     51.36 o 
  -7   3  11       12.10       18.69      9.89 o 
  -6   3  11     2410.21     2418.36     50.22 o 
  -5   3  11      213.74      213.12     12.72 o 
  -4   3  11      487.24      456.25     21.49 o 
  -3   3  11       53.70       42.28      6.86 o 
  -2   3  11      606.82      572.67     25.00 o 
  -1   3  11      183.08      187.68     14.58 o 
   0   3  11     1813.53     1821.43     44.87 o 
   1   3  11       62.25       52.13     10.12 o 
   2   3  11     1442.12     1419.55     50.11 o 
   3   3  11      194.93      153.96     16.98 o 
   4   3  11      717.29      705.79     29.74 o 
   5   3  11      418.93      412.42     19.43 o 
   6   3  11       24.23       27.17     20.36 o 
   7   3  11       39.61       27.82      7.22 o 
   8   3  11      880.71      900.69     43.36 o 
   9   3  11      479.94      525.08     34.20 o 
  10   3  11      827.25      883.18     45.69 o 
 -11   4  11      194.88      170.71     30.52 o 
 -10   4  11      196.93      189.20     30.33 o 
  -9   4  11      299.84      286.68     36.15 o 
  -8   4  11      179.93      193.75     28.04 o 
  -7   4  11     1385.44     1414.06     50.84 o 
  -6   4  11        0.13        0.08      5.29 o 
  -5   4  11     1860.58     1781.29     42.58 o 
  -4   4  11       92.74       77.51     11.05 o 
  -3   4  11     2250.49     2170.16     84.36 o 
  -2   4  11       61.59       57.43     14.72 o 
  -1   4  11     1384.61     1408.15     68.53 o 
   0   4  11      235.30      208.56     19.35 o 
   1   4  11     2020.51     2002.69     59.90 o 
   2   4  11      834.64      775.71     53.03 o 
   3   4  11      599.36      598.91     30.32 o 
   4   4  11       10.06        8.58      5.97 o 
   5   4  11      208.01      212.07     19.57 o 
   6   4  11       52.44       54.74      9.01 o 
   7   4  11      401.92      408.67     28.41 o 
   8   4  11      214.06      219.09     21.67 o 
   9   4  11      567.39      597.11     37.00 o 
  10   4  11       53.59       59.17     12.58 o 
 -10   5  11      212.40      192.38     30.73 o 
  -9   5  11      259.58      312.84     38.06 o 
  -8   5  11      344.26      331.06     37.05 o 
  -7   5  11       90.57       84.52     12.55 o 
  -6   5  11      135.50      130.68     15.22 o 
  -5   5  11      156.23      144.86     16.03 o 
  -4   5  11     4576.59     4469.39     94.01 o 
  -3   5  11      147.55      133.96     14.46 o 
  -2   5  11     2452.88     2424.86     90.70 o 
  -1   5  11      223.16      198.45     25.70 o 
   0   5  11     1065.32     1102.52     44.36 o 
   1   5  11        2.24        4.74      9.33 o 
   2   5  11      168.63      175.96     18.95 o 
   3   5  11      881.99      852.39     37.24 o 
   4   5  11       66.88       62.27     10.80 o 
   5   5  11       15.24        7.89      5.03 o 
   6   5  11     1447.58     1440.12     53.02 o 
   7   5  11       46.95       51.69     11.28 o 
   8   5  11      414.68      417.46     34.04 o 
   9   5  11      121.21      128.04     17.43 o 
 -10   6  11        0.08        2.93      8.63 o 
  -9   6  11      264.11      214.11     32.01 o 
  -8   6  11        8.38        8.43      9.70 o 
  -7   6  11      215.98      227.88     21.11 o 
  -6   6  11        0.27       -2.02      4.58 o 
  -5   6  11      911.07      942.88     40.53 o 
  -4   6  11      116.13      115.91     14.20 o 
  -3   6  11     4608.32     4652.96     86.19 o 
  -2   6  11      115.46      106.22     17.17 o 
  -1   6  11      890.55      907.35     56.33 o 
   0   6  11      320.25      316.99     26.19 o 
   1   6  11      485.84      501.85     25.17 o 
   2   6  11       23.59       29.62     12.74 o 
   3   6  11        4.74       -0.35      4.30 o 
   4   6  11       99.10       98.70     13.32 o 
   5   6  11      976.85      954.31     42.88 o 
   6   6  11        4.57       11.06      5.13 o 
   7   6  11      764.47      796.31     40.89 o 
   8   6  11       55.76       32.60      8.23 o 
   9   6  11      316.81      318.14     27.96 o 
 -10   7  11       73.22       64.80     18.29 o 
  -9   7  11      128.71       92.92     20.22 o 
  -8   7  11      821.22      809.73     60.60 o 
  -7   7  11      272.47      257.59     23.14 o 
  -6   7  11      269.56      257.28     22.38 o 
  -5   7  11       99.39      109.55     14.34 o 
  -4   7  11     2342.30     2379.56     64.72 o 
  -3   7  11       33.64       45.18      9.95 o 
  -2   7  11     2089.30     2098.69     58.42 o 
  -1   7  11       60.53       48.15     17.19 o 
   0   7  11     1031.34     1069.34     41.09 o 
   1   7  11        0.98       -0.90      4.99 o 
   2   7  11      674.46      699.55     52.73 o 
   3   7  11      356.64      365.47     29.49 o 
   4   7  11      125.16      118.44     19.88 o 
   5   7  11       81.66       71.43     12.59 o 
   6   7  11     1086.94     1074.40     47.34 o 
   7   7  11      205.41      205.43     21.03 o 
   8   7  11      159.23      148.56     26.25 o 
   9   7  11       56.39       58.66     12.04 o 
  -9   8  11      716.44      645.29     57.76 o 
  -8   8  11       54.51       73.99     19.68 o 
  -7   8  11      683.95      684.68     49.92 o 
  -6   8  11      182.49      200.40     20.51 o 
  -5   8  11      670.66      693.63     36.78 o 
  -4   8  11       11.66       10.98     12.53 o 
  -3   8  11     1178.02     1169.36     45.66 o 
  -2   8  11        5.50       -0.14      4.33 o 
  -1   8  11      414.63      393.84     20.63 o 
   0   8  11        6.83        8.78      4.78 o 
   1   8  11     3009.23     3069.24    123.44 o 
   2   8  11      256.20      308.83     24.08 o 
   3   8  11      274.97      286.83     46.37 o 
   4   8  11        9.70        1.41      4.93 o 
   5   8  11      268.79      254.15     41.98 o 
   6   8  11      191.12      183.44     20.14 o 
   7   8  11      259.61      244.17     23.13 o 
   8   8  11       65.98       76.73     19.59 o 
  -9   9  11        4.35       11.75     10.57 o 
  -8   9  11     1573.85     1604.66     89.07 o 
  -7   9  11        3.65        5.08      4.03 o 
  -6   9  11      730.17      762.98     40.29 o 
  -5   9  11      287.87      309.20     25.24 o 
  -4   9  11      716.31      691.38     36.71 o 
  -3   9  11      118.13      121.77     15.16 o 
  -2   9  11       65.62       69.57     11.70 o 
  -1   9  11      239.13      231.11     16.29 o 
   0   9  11      899.84      908.92     32.69 o 
   1   9  11      163.39      160.05     17.55 o 
   2   9  11     2227.45     2233.95     89.83 o 
   3   9  11       27.52       23.23      6.97 o 
   4   9  11      109.32      108.86     15.27 o 
   5   9  11      211.99      207.70     21.28 o 
   6   9  11      580.03      554.03     35.33 o 
   7   9  11        2.70       -9.86     11.79 o 
   8   9  11      123.76      118.97     24.32 o 
  -8  10  11       26.13       18.82     12.39 o 
  -7  10  11      628.23      646.04     38.72 o 
  -6  10  11      154.00      154.63     18.75 o 
  -5  10  11      439.19      435.28     30.45 o 
  -4  10  11      591.29      607.46     35.53 o 
  -3  10  11      459.57      421.21     36.17 o 
  -2  10  11      401.21      384.62     30.27 o 
  -1  10  11      129.45      118.95     12.00 o 
   0  10  11      171.30      151.76     13.61 o 
   1  10  11     1004.45     1024.82     42.01 o 
   2  10  11       62.34       74.47     18.03 o 
   3  10  11      496.64      516.78     33.31 o 
   4  10  11      319.01      281.03     30.62 o 
   5  10  11      855.23      895.48     44.88 o 
   6  10  11        9.18        4.13     16.11 o 
   7  10  11      590.80      611.94     55.59 o 
  -7  11  11       44.47       59.97     12.41 o 
  -6  11  11      204.54      225.12     23.01 o 
  -5  11  11      579.99      565.35     35.46 o 
  -4  11  11      298.53      265.54     23.75 o 
  -3  11  11       12.11        7.41      5.11 o 
  -2  11  11      439.68      464.79     31.04 o 
  -1  11  11       30.30       31.45      7.03 o 
   0  11  11      303.59      286.19     19.68 o 
   1  11  11       56.12       52.54      8.69 o 
   2  11  11      456.13      469.43     44.94 o 
   3  11  11        7.81        3.94      5.17 o 
   4  11  11     1343.62     1411.91     57.20 o 
   5  11  11      133.32      150.87     19.16 o 
   6  11  11      887.52      887.38     66.95 o 
  -6  12  11      123.30      124.21     18.47 o 
  -5  12  11      155.15      155.95     19.27 o 
  -4  12  11        0.78       -3.11      4.28 o 
  -3  12  11      465.72      488.29     32.93 o 
  -2  12  11       57.05       74.03     13.16 o 
  -1  12  11      691.76      711.92     31.88 o 
   0  12  11      426.09      430.70     24.85 o 
   1  12  11      247.76      251.44     19.23 o 
   2  12  11      136.18      111.77     15.65 o 
   3  12  11     1084.20     1139.87     51.62 o 
   4  12  11        0.01       12.64      8.01 o 
   5  12  11     1298.83     1339.41     83.47 o 
  -4  13  11      153.50      132.04     17.96 o 
  -3  13  11       37.55       23.72      7.44 o 
  -2  13  11      181.55      199.25     21.47 o 
  -1  13  11      431.30      420.39     25.34 o 
   0  13  11      566.50      560.60     29.35 o 
   1  13  11      244.48      249.82     24.01 o 
   2  13  11      530.56      493.81     55.40 o 
   3  13  11       61.94       44.24     12.71 o 
  -1  14  11      329.71      332.59     41.84 o 
   0  14  11      302.89      313.82     27.93 o 
 -10   0  12     1270.40     1326.20     72.27 o 
  -8   0  12     1294.61     1325.47     70.25 o 
  -6   0  12     1542.08     1521.89     51.13 o 
  -4   0  12      608.08      660.21     33.82 o 
  -2   0  12     2473.33     2384.47     51.88 o 
   0   0  12        1.76       -0.38      5.11 o 
   2   0  12        3.19       -4.76      7.15 o 
   4   0  12     1187.21     1174.46     68.08 o 
   6   0  12     1173.03     1126.12     69.55 o 
   8   0  12     2576.95     2562.04    108.54 o 
 -10   1  12      198.93      201.79     29.26 o 
  -9   1  12      386.22      412.03     40.40 o 
  -8   1  12      304.56      311.14     24.33 o 
  -7   1  12     2518.59     2502.92     87.87 o 
  -6   1  12        0.91        9.81      7.13 o 
  -5   1  12     1077.17     1049.39     31.66 o 
  -4   1  12      466.77      484.55     20.49 o 
  -3   1  12     1252.81     1245.39     26.12 o 
  -2   1  12        8.19        5.37      2.76 o 
  -1   1  12      887.39      879.24     24.83 o 
   0   1  12      105.81       99.46      9.60 o 
   1   1  12       10.01       14.54      3.68 o 
   2   1  12       19.61       20.74      4.56 o 
   3   1  12     1532.04     1492.96     44.08 o 
   4   1  12       85.99       83.82     10.53 o 
   5   1  12      696.79      702.63     47.99 o 
   6   1  12       22.00       17.60      7.23 o 
   7   1  12     1935.55     2004.02     67.03 o 
   8   1  12       22.15       31.68     15.72 o 
   9   1  12      406.35      381.99     42.44 o 
 -10   2  12      509.31      530.36     47.68 o 
  -9   2  12      136.12      144.45     24.87 o 
  -8   2  12      790.31      797.59     55.52 o 
  -7   2  12      246.17      255.75     17.79 o 
  -6   2  12     2566.77     2585.21     55.30 o 
  -5   2  12     1696.61     1807.61     39.86 o 
  -4   2  12      550.41      568.23     22.29 o 
  -3   2  12      169.91      143.76      9.88 o 
  -2   2  12      711.13      690.06     21.94 o 
  -1   2  12      198.07      200.53     12.01 o 
   0   2  12      677.94      650.71     21.72 o 
   1   2  12      540.19      562.30     26.28 o 
   2   2  12     1541.36     1502.93     43.88 o 
   3   2  12        0.58       -4.27      4.43 o 
   4   2  12     1001.98      984.73     36.68 o 
   5   2  12        9.74        9.26      4.83 o 
   6   2  12      397.09      374.60     28.65 o 
   7   2  12       61.63       41.07     21.84 o 
   8   2  12      738.87      766.74     59.96 o 
   9   2  12       35.54       27.51     13.15 o 
 -10   3  12       19.34       -2.14      7.72 o 
  -9   3  12      483.13      507.71     45.92 o 
  -8   3  12       96.22      116.56     22.76 o 
  -7   3  12     1290.99     1339.53     71.42 o 
  -6   3  12      259.16      267.72     21.67 o 
  -5   3  12     1206.81     1249.07     46.25 o 
  -4   3  12      201.44      195.47     13.18 o 
  -3   3  12      133.36      140.44     11.10 o 
  -2   3  12       27.69       18.64      6.94 o 
  -1   3  12      657.15      637.75     27.93 o 
   0   3  12      195.18      188.99     15.41 o 
   1   3  12     1723.91     1816.12     58.83 o 
   2   3  12     1142.54     1112.20     37.88 o 
   3   3  12     1837.26     1852.05     50.13 o 
   4   3  12       32.61       34.69      9.06 o 
   5   3  12      260.11      287.17     53.75 o 
   6   3  12      368.07      379.68     41.68 o 
   7   3  12      258.42      233.49     33.24 o 
   8   3  12       46.08       50.72     15.30 o 
   9   3  12      433.11      501.61     49.81 o 
 -10   4  12      384.80      374.68     30.03 o 
  -9   4  12       24.49       11.32      5.49 o 
  -8   4  12      443.97      465.93     43.76 o 
  -7   4  12       38.40       38.30     13.21 o 
  -6   4  12      793.18      831.55     56.92 o 
  -5   4  12      185.30      158.06     24.96 o 
  -4   4  12      408.70      393.71     38.18 o 
  -3   4  12      180.67      179.07     25.88 o 
  -2   4  12     1175.09     1242.76     48.56 o 
  -1   4  12      973.77     1043.88     45.05 o 
   0   4  12      900.23      896.48     41.99 o 
   1   4  12      123.59      100.72     20.90 o 
   2   4  12     1849.90     1824.96     86.69 o 
   3   4  12      572.86      587.00     49.07 o 
   4   4  12      721.86      719.88     39.60 o 
   5   4  12       73.66       84.85     13.89 o 
   6   4  12      296.82      253.64     24.25 o 
   7   4  12        9.83       -2.82     10.12 o 
   8   4  12      273.96      265.77     36.26 o 
   9   4  12      606.49      604.98     55.44 o 
  -9   5  12      723.45      710.06     40.54 o 
  -8   5  12        7.47       10.61      5.75 o 
  -7   5  12        1.57        8.71      7.60 o 
  -6   5  12       17.59        4.05      5.26 o 
  -5   5  12      319.54      326.10     35.69 o 
  -4   5  12       32.54       31.78     12.28 o 
  -3   5  12     2100.15     2115.16     89.29 o 
  -2   5  12        3.36        2.27      6.77 o 
  -1   5  12     2490.89     2584.10     71.52 o 
   0   5  12      395.23      434.07     29.69 o 
   1   5  12     1507.91     1533.47     79.42 o 
   2   5  12      168.74      167.94     25.81 o 
   3   5  12      209.96      228.91     31.20 o 
   4   5  12        0.04        5.49      6.01 o 
   5   5  12      535.60      614.84     53.38 o 
   6   5  12       43.38       47.93     10.27 o 
   7   5  12      179.15      179.60     29.32 o 
   8   5  12      332.98      287.23     38.20 o 
  -9   6  12        0.18        5.01      6.78 o 
  -8   6  12       83.22       90.86     14.36 o 
  -7   6  12       34.75       30.26      7.87 o 
  -6   6  12        1.69       -5.00      8.12 o 
  -5   6  12        3.30        3.03      7.65 o 
  -4   6  12     2042.55     2053.36     89.52 o 
  -3   6  12       31.05       47.71     14.47 o 
  -2   6  12     2188.25     2431.89     97.17 o 
  -1   6  12       62.25       68.60     16.94 o 
   0   6  12     2624.37     2769.51     75.23 o 
   1   6  12        2.47       -1.09      8.93 o 
   2   6  12      455.87      506.17     45.70 o 
   3   6  12        2.95       -2.04      7.61 o 
   4   6  12      194.46      207.61     30.63 o 
   5   6  12       15.96       22.76     12.53 o 
   6   6  12      690.83      687.32     38.47 o 
   7   6  12       50.04       36.57      9.41 o 
   8   6  12        2.79        0.04      5.98 o 
  -9   7  12      828.22      800.40     44.53 o 
  -8   7  12      163.73      168.23     34.35 o 
  -7   7  12       29.28       34.32      8.74 o 
  -6   7  12       52.37       58.28     11.77 o 
  -5   7  12      618.21      626.39     51.55 o 
  -4   7  12       16.26       -4.40      7.57 o 
  -3   7  12     1315.70     1286.29     71.38 o 
  -2   7  12       29.53       29.13     12.44 o 
  -1   7  12     1072.64     1223.94     70.53 o 
   0   7  12       82.04       97.65     20.49 o 
   1   7  12     2467.92     2502.05     73.13 o 
   2   7  12        0.83       -9.39      9.39 o 
   3   7  12       55.48       59.12     16.10 o 
   4   7  12      427.41      454.89     30.70 o 
   5   7  12      804.91      814.50     41.94 o 
   6   7  12        0.49       -2.70      5.00 o 
   7   7  12      106.13      102.48     15.91 o 
  -8   8  12     1161.59     1175.86     53.23 o 
  -7   8  12        2.56        3.50      3.83 o 
  -6   8  12      227.96      240.39     22.91 o 
  -5   8  12       51.08       69.71     12.30 o 
  -4   8  12     1095.69     1150.48     68.97 o 
  -3   8  12       38.01       26.84     12.13 o 
  -2   8  12        1.89        2.22      7.51 o 
  -1   8  12       67.37       90.86     20.56 o 
   0   8  12     1677.65     1807.84     86.66 o 
   1   8  12       53.55       56.84     12.12 o 
   2   8  12      886.40      999.20     67.70 o 
   3   8  12      351.91      363.71     27.32 o 
   4   8  12      467.63      464.38     31.57 o 
   5   8  12      196.41      196.59     21.04 o 
   6   8  12      265.03      252.78     24.28 o 
   7   8  12       62.11       57.05     11.24 o 
  -7   9  12     1145.22     1128.19     62.27 o 
  -6   9  12      305.55      313.90     26.92 o 
  -5   9  12      655.31      648.86     37.74 o 
  -4   9  12      393.13      395.59     28.96 o 
  -3   9  12      297.04      310.16     36.31 o 
  -2   9  12       57.81       59.01     16.80 o 
  -1   9  12       59.38       74.33     18.60 o 
   0   9  12        0.17       -1.26      7.50 o 
   1   9  12     1347.78     1411.94     53.09 o 
   2   9  12      265.10      281.15     24.16 o 
   3   9  12      746.36      709.44     39.39 o 
   4   9  12        3.64       -2.70      5.73 o 
   5   9  12      677.92      691.05     40.15 o 
   6   9  12       53.14       59.48     11.85 o 
  -6  10  12      450.37      424.83     31.67 o 
  -5  10  12      437.84      477.63     33.37 o 
  -4  10  12     1039.20     1023.76     47.65 o 
  -3  10  12       22.57       18.75      6.53 o 
  -2  10  12      158.93      148.13     25.33 o 
  -1  10  12        3.83       -8.72     10.52 o 
   0  10  12      609.91      632.79     35.98 o 
   1  10  12      184.91      188.25     20.18 o 
   2  10  12      376.08      390.77     29.50 o 
   3  10  12        9.75        5.10      7.34 o 
   4  10  12      635.47      617.96     38.39 o 
   5  10  12      100.09       91.14     15.27 o 
  -5  11  12      837.60      874.03     45.96 o 
  -4  11  12        7.74       12.48      6.76 o 
  -3  11  12      616.64      608.46     37.17 o 
  -2  11  12        1.23       -0.21      5.02 o 
  -1  11  12      190.83      205.69     21.01 o 
   0  11  12       39.31       39.82      8.86 o 
   1  11  12       68.90       46.60     10.02 o 
   2  11  12      113.40      125.97     16.94 o 
   3  11  12      105.14       99.37     15.52 o 
   4  11  12      242.36      273.95     25.85 o 
  -4  12  12      467.80      434.58     32.42 o 
  -3  12  12       56.00       53.22     11.27 o 
  -2  12  12      626.24      664.84     39.58 o 
  -1  12  12       89.08       91.37     21.29 o 
   0  12  12       37.27       35.09      9.69 o 
   1  12  12       48.39       59.75     16.84 o 
   2  12  12       31.36       24.21     15.24 o 
  -9   0  13      303.94      284.34     34.74 o 
  -7   0  13      979.08      991.71     62.81 o 
  -5   0  13      831.93      807.67     39.80 o 
  -3   0  13     2944.72     2980.76     78.30 o 
  -1   0  13     2381.88     2390.44     93.18 o 
   1   0  13      146.82      128.80     16.44 o 
   3   0  13       86.62       89.83     18.74 o 
   5   0  13      181.83      217.14     30.70 o 
   7   0  13     1805.95     1829.95     93.47 o 
  -9   1  13      185.77      178.28     27.83 o 
  -8   1  13      386.98      412.53     28.88 o 
  -7   1  13        3.85        1.00      5.17 o 
  -6   1  13     1266.25     1330.07     41.72 o 
  -5   1  13      108.42      113.66     10.59 o 
  -4   1  13      776.46      791.36     27.92 o 
  -3   1  13      165.46      185.55     13.69 o 
  -2   1  13     3291.72     3336.21     54.82 o 
  -1   1  13       24.67       23.53      5.28 o 
   0   1  13       36.77       30.02      4.77 o 
   1   1  13      232.79      222.93     14.97 o 
   2   1  13      418.88      461.89     25.22 o 
   3   1  13        5.10       -5.83      5.83 o 
   4   1  13       31.44       32.85     11.17 o 
   5   1  13       16.11       20.00      7.54 o 
   6   1  13      890.62      893.79     56.66 o 
   7   1  13      137.78      125.11     18.12 o 
   8   1  13      913.37      945.59     48.52 o 
  -9   2  13      191.27      159.68     27.49 o 
  -8   2  13     1026.45     1051.89     67.22 o 
  -7   2  13     1733.43     1671.47     83.86 o 
  -6   2  13        6.23       12.67      4.69 o 
  -5   2  13      739.10      729.17     30.96 o 
  -4   2  13        0.23        4.16      3.48 o 
  -3   2  13     1225.24     1252.81     41.02 o 
  -2   2  13      379.39      370.14     19.20 o 
  -1   2  13      316.67      314.00     15.70 o 
   0   2  13        1.89       -0.30      3.54 o 
   1   2  13      387.85      400.82     23.41 o 
   2   2  13      153.82      179.53     16.20 o 
   3   2  13     1206.77     1230.41     42.21 o 
   4   2  13       99.87      101.82     12.52 o 
   5   2  13       61.74       47.86     10.19 o 
   6   2  13      267.97      241.59     23.75 o 
   7   2  13      714.20      671.73     57.34 o 
   8   2  13        0.94       -6.29      9.83 o 
  -9   3  13      164.62      163.31     27.23 o 
  -8   3  13      916.44      997.92     66.00 o 
  -7   3  13      209.19      209.91     33.96 o 
  -6   3  13     1494.43     1497.31     56.04 o 
  -5   3  13        7.38        8.52      4.00 o 
  -4   3  13      952.08      951.22     35.88 o 
  -3   3  13        0.05       -4.62      4.62 o 
  -2   3  13      443.68      448.21     24.52 o 
  -1   3  13      537.56      534.09     26.94 o 
   0   3  13      584.77      602.88     35.23 o 
   1   3  13      103.80      103.33     14.85 o 
   2   3  13     1914.91     1940.23     64.71 o 
   3   3  13       36.69       43.19     16.60 o 
   4   3  13      845.12      896.13     45.40 o 
   5   3  13      106.75      109.15     20.45 o 
   6   3  13       88.20       76.98     20.38 o 
   7   3  13      125.45      132.01     25.69 o 
  -9   4  13      269.49      318.36     38.24 o 
  -8   4  13      168.08      175.15     28.88 o 
  -7   4  13      593.94      612.22     51.95 o 
  -6   4  13        0.22       -8.89      9.89 o 
  -5   4  13      619.74      609.59     36.06 o 
  -4   4  13      344.07      373.19     40.60 o 
  -3   4  13      451.29      473.91     32.01 o 
  -2   4  13      173.63      187.56     16.26 o 
  -1   4  13      658.69      666.97     30.42 o 
   0   4  13      857.98      907.18     35.77 o 
   1   4  13     1260.60     1279.20     52.60 o 
   2   4  13        5.40       -5.12     10.09 o 
   3   4  13     1021.02     1078.79     70.54 o 
   4   4  13       41.07       40.72     10.62 o 
   5   4  13      571.49      588.57     37.88 o 
   6   4  13      573.79      674.58     58.20 o 
   7   4  13      117.24       98.47     22.60 o 
  -8   5  13      588.58      630.13     54.03 o 
  -7   5  13        0.04      -10.42     10.42 o 
  -6   5  13       30.89       33.63     12.06 o 
  -5   5  13        5.87        5.76      8.55 o 
  -4   5  13      366.99      413.67     42.45 o 
  -3   5  13      325.13      331.74     26.74 o 
  -2   5  13      229.16      253.44     27.44 o 
  -1   5  13      686.71      766.06     62.60 o 
   0   5  13     2387.36     2422.95     73.34 o 
   1   5  13        8.63        7.40      7.72 o 
   2   5  13      449.43      442.24     45.06 o 
   3   5  13       13.37        8.34      5.08 o 
   4   5  13     1247.23     1298.84     56.30 o 
   5   5  13      319.80      323.80     28.66 o 
   6   5  13      725.73      734.84     43.33 o 
   7   5  13       58.26       41.29     13.99 o 
  -8   6  13        7.56       25.14     12.91 o 
  -7   6  13       33.06       36.82     13.27 o 
  -6   6  13       76.34       62.05     17.12 o 
  -5   6  13       67.41       70.50     18.19 o 
  -4   6  13        6.78       19.89     11.82 o 
  -3   6  13      223.96      225.17     31.18 o 
  -2   6  13        2.70       -3.64      6.37 o 
  -1   6  13      936.73      994.04     57.17 o 
   0   6  13       10.29       17.84      8.10 o 
   1   6  13      931.86     1019.88     68.26 o 
   2   6  13       24.34       31.13     10.92 o 
   3   6  13      496.86      434.62     45.93 o 
   4   6  13      175.69      142.64     28.01 o 
   5   6  13     1759.32     1841.62     68.23 o 
   6   6  13       13.82        5.74      4.85 o 
  -7   7  13       36.14       37.06     13.43 o 
  -6   7  13       60.80       44.48     13.54 o 
  -5   7  13      146.58      182.76     29.83 o 
  -4   7  13      312.13      338.20     39.38 o 
  -3   7  13       12.51       23.07     12.46 o 
  -2   7  13      119.04       97.73     21.61 o 
  -1   7  13       70.97       42.03      9.93 o 
   0   7  13     1214.18     1300.92     55.26 o 
   1   7  13      464.42      461.65     47.51 o 
   2   7  13      585.18      535.75     51.01 o 
   3   7  13      101.19      107.18     23.02 o 
   4   7  13      975.00      972.84     69.33 o 
   5   7  13      159.83      181.31     31.29 o 
   6   7  13      421.11      449.82     34.60 o 
  -6   8  13       18.40       27.38     11.01 o 
  -5   8  13     1590.26     1606.90     86.87 o 
  -4   8  13      112.13      133.28     26.24 o 
  -3   8  13      117.42      156.26     27.08 o 
  -2   8  13      242.59      252.97     35.06 o 
  -1   8  13      455.50      434.02     44.95 o 
   0   8  13      525.70      568.05     37.05 o 
   1   8  13     1435.33     1597.37     89.55 o 
   2   8  13       17.46       34.59     14.48 o 
   3   8  13      642.51      647.47     56.96 o 
   4   8  13       28.20       34.76     15.01 o 
   5   8  13      851.63      913.84     69.31 o 
  -6   9  13     1356.61     1487.02     85.42 o 
  -5   9  13        1.00        7.17      8.39 o 
  -4   9  13      974.44      986.34     68.57 o 
  -3   9  13        1.09       -2.67      9.90 o 
  -2   9  13       93.19       94.49     21.35 o 
  -1   9  13      251.40      249.83     34.59 o 
   0   9  13      669.72      716.18     42.16 o 
   1   9  13        0.85        3.08      5.76 o 
   2   9  13      412.86      383.23     44.38 o 
   3   9  13       60.66       47.40     17.18 o 
   4   9  13      504.66      500.25     51.17 o 
  -4  10  13      108.66       83.61     20.34 o 
  -3  10  13      434.36      472.33     48.14 o 
  -2  10  13       60.29       56.65     17.27 o 
  -1  10  13      397.36      433.85     45.89 o 
   0  10  13        0.75       11.37      9.21 o 
   1  10  13      257.63      330.51     41.97 o 
   2  10  13       20.95        8.01      6.40 o 
   3  10  13       49.55       28.61     12.11 o 
  -2  11  13     1309.78     1451.15     85.65 o 
  -1  11  13      112.23      122.14     25.39 o 
   0  11  13      328.25      343.94     42.04 o 
   1  11  13      248.86      250.72     37.05 o 
  -8   0  14      523.13      544.37     49.66 o 
  -6   0  14       21.83       12.20      8.05 o 
  -4   0  14      705.73      716.52     39.74 o 
  -2   0  14     2480.31     2514.17    209.42 o 
   0   0  14     1124.37     1118.45     49.61 o 
   2   0  14      773.29      768.10     42.06 o 
   4   0  14       28.64       14.27      9.02 o 
   6   0  14      318.08      299.81     39.39 o 
  -8   1  14      306.68      368.81     41.52 o 
  -7   1  14      496.08      524.60     62.97 o 
  -6   1  14      107.95      115.01     15.95 o 
  -5   1  14       72.90       54.49      9.09 o 
  -4   1  14        0.01        2.08      3.92 o 
  -3   1  14     2791.29     2780.16     75.31 o 
  -2   1  14       21.90       36.49      8.65 o 
  -1   1  14     1435.33     1424.36     39.13 o 
   0   1  14        1.94        2.68      3.38 o 
   1   1  14     1198.65     1202.89     42.17 o 
   2   1  14       33.18       19.48      5.31 o 
   3   1  14      256.78      262.08     20.02 o 
   4   1  14      191.82      168.06     30.22 o 
   5   1  14       17.89       19.90      5.68 o 
   6   1  14       62.49       45.32     10.89 o 
  -7   2  14      189.74      187.69     29.37 o 
  -6   2  14      854.67      859.29     35.37 o 
  -5   2  14       80.14       87.36     11.68 o 
  -4   2  14      917.99      923.66     37.04 o 
  -3   2  14       53.48       40.85      8.09 o 
  -2   2  14     1007.34      951.38     32.05 o 
  -1   2  14      159.32      174.33     19.41 o 
   0   2  14      576.80      575.65     36.04 o 
   1   2  14       60.11       58.18      9.63 o 
   2   2  14     1218.46     1298.07     44.83 o 
   3   2  14      494.23      472.00     27.56 o 
   4   2  14      300.85      304.65     26.93 o 
   5   2  14        0.55       -9.86     10.57 o 
   6   2  14      224.47      173.37     29.59 o 
  -7   3  14      890.01      913.07     65.25 o 
  -6   3  14        0.15        3.19      6.73 o 
  -5   3  14      904.85      902.17     45.52 o 
  -4   3  14      590.24      574.34     36.46 o 
  -3   3  14      317.17      330.18     29.42 o 
  -2   3  14       34.56       24.78      6.91 o 
  -1   3  14       59.50       57.50     11.47 o 
   0   3  14        5.35        8.55     11.74 o 
   1   3  14      564.36      546.45     35.67 o 
   2   3  14      160.31      152.64     24.46 o 
   3   3  14     1120.63     1081.49     51.60 o 
   4   3  14      108.44      119.04     17.72 o 
   5   3  14      576.76      573.87     54.01 o 
   6   3  14      128.48      138.07     26.41 o 
  -7   4  14      126.03      129.33     26.31 o 
  -6   4  14      851.21      891.17     46.21 o 
  -5   4  14      276.64      275.60     25.78 o 
  -4   4  14      421.48      441.97     32.77 o 
  -3   4  14      493.04      565.63     36.36 o 
  -2   4  14      237.02      246.52     19.30 o 
  -1   4  14      211.24      209.33     18.40 o 
   0   4  14       97.58       89.55     14.83 o 
   1   4  14       23.81       19.82     18.82 o 
   2   4  14      949.03      967.06     50.22 o 
   3   4  14      442.20      487.86     35.12 o 
   4   4  14      814.63      899.04     47.94 o 
   5   4  14      324.28      365.60     31.26 o 
   6   4  14      894.84      943.36     70.16 o 
  -6   5  14       65.95       62.82     13.68 o 
  -5   5  14      571.78      603.94     38.45 o 
  -4   5  14      446.79      462.92     33.73 o 
  -3   5  14      159.42      169.06     20.19 o 
  -2   5  14        0.53       -2.75      4.27 o 
  -1   5  14      425.03      461.37     31.61 o 
   0   5  14       26.93       24.37     10.55 o 
   1   5  14      305.21      286.18     26.17 o 
   2   5  14      137.39      130.39     18.28 o 
   3   5  14      343.59      358.00     30.23 o 
   4   5  14        1.37       -7.19      7.83 o 
   5   5  14      854.26      960.45     50.45 o 
  -6   6  14      644.70      657.89     57.36 o 
  -5   6  14       15.64       23.55     14.99 o 
  -4   6  14      276.38      276.96     26.33 o 
  -3   6  14       11.35        0.91      5.43 o 
  -2   6  14      500.15      514.26     28.63 o 
  -1   6  14        7.81        3.21      4.83 o 
   0   6  14      818.08      848.69     65.54 o 
   1   6  14       44.74       37.02     16.05 o 
   2   6  14       19.11       11.55      6.17 o 
   3   6  14        0.80       -7.48      7.48 o 
   4   6  14      628.61      662.74     42.00 o 
   5   6  14        0.49        5.06      7.19 o 
  -5   7  14     1121.62     1132.42     76.05 o 
  -4   7  14      110.75       72.21     19.29 o 
  -3   7  14       51.17       35.87      9.02 o 
  -2   7  14      103.32       89.39     15.07 o 
  -1   7  14      778.12      857.97     47.14 o 
   0   7  14      229.98      253.66     36.64 o 
   1   7  14      255.05      228.72     34.62 o 
   2   7  14      231.75      226.00     34.68 o 
   3   7  14      412.92      436.83     48.62 o 
   4   7  14        2.14        8.31     17.48 o 
  -4   8  14      533.20      560.49     53.73 o 
  -3   8  14      291.88      304.37     40.14 o 
  -2   8  14        1.74        1.99      4.77 o 
  -1   8  14       29.66       23.82      8.31 o 
   0   8  14      461.29      478.82     50.66 o 
   1   8  14      185.29      190.88     32.75 o 
   2   8  14      155.01      164.79     29.80 o 
   3   8  14       57.65       89.19     23.55 o 
  -2   9  14        2.29        0.51      8.19 o 
  -1   9  14      273.59      295.67     28.19 o 
   0   9  14        7.70       24.26     13.97 o 
   1   9  14      338.63      433.93     49.08 o 
  -5   0  15        2.54        5.59      6.46 o 
  -3   0  15      711.72      749.04     61.09 o 
  -1   0  15      975.77      962.06     47.51 o 
   1   0  15     1924.62     2077.03     70.96 o 
   3   0  15      256.38      270.10     36.10 o 
  -6   1  15        2.72        0.82      5.76 o 
  -5   1  15       36.09       12.85      5.82 o 
  -4   1  15      160.48      159.05     16.17 o 
  -3   1  15       81.10       71.15     11.10 o 
  -2   1  15      647.99      643.32     40.01 o 
  -1   1  15       88.56      103.28     13.40 o 
   0   1  15      880.03      902.56     37.72 o 
   1   1  15      308.57      322.52     23.10 o 
   2   1  15     1339.62     1346.67     47.30 o 
   3   1  15        0.01        7.89      6.28 o 
   4   1  15       79.97       86.23     15.19 o 
  -5   2  15      294.15      266.60     25.80 o 
  -4   2  15       48.19       46.33     11.10 o 
  -3   2  15      685.88      685.39     64.88 o 
  -2   2  15       29.88       13.42     10.38 o 
  -1   2  15       59.74       60.49     12.27 o 
   0   2  15      368.54      376.19     30.49 o 
   1   2  15     1221.79     1189.69     54.84 o 
   2   2  15        1.35       -2.94     17.68 o 
   3   2  15      706.72      742.69     70.14 o 
   4   2  15       78.65      107.14     24.28 o 
  -5   3  15       83.01       92.46     15.70 o 
  -4   3  15     1388.81     1410.49     75.36 o 
  -3   3  15       61.06       69.69     14.36 o 
  -2   3  15      268.59      266.54     26.44 o 
  -1   3  15      103.89      121.39     16.90 o 
   0   3  15      230.48      214.33     23.00 o 
   1   3  15        6.22        1.88      4.99 o 
   2   3  15      779.00      776.91     64.96 o 
   3   3  15      140.03      147.66     20.32 o 
   4   3  15      616.98      639.92     57.85 o 
  -5   4  15      995.21     1012.43     96.67 o 
  -4   4  15      504.95      514.94     38.21 o 
  -3   4  15      742.10      831.93     46.44 o 
  -2   4  15      106.30      144.85     19.51 o 
  -1   4  15      445.55      483.06     34.68 o 
   0   4  15       73.45       65.24     12.97 o 
   1   4  15      129.10      113.14     17.03 o 
   2   4  15      286.68      313.50     41.04 o 
   3   4  15      291.01      291.07     28.20 o 
  -4   5  15      522.36      526.12     37.34 o 
  -3   5  15       56.09       55.77     12.69 o 
  -2   5  15      638.38      687.47     42.86 o 
  -1   5  15       41.17       54.92     12.60 o 
   0   5  15      462.98      471.71     35.08 o 
   1   5  15        1.92      -10.17     20.19 o 
   2   5  15        2.35       -5.63      7.61 o 
  -3   6  15      263.05      270.53     27.13 o 
  -2   6  15      106.10      107.92     17.32 o 
  -1   6  15      900.46      920.44     48.62 o 
   0   6  15       92.20       92.46     15.40 o 
   1   6  15       38.69       33.06     10.00 o 
                                                 
