# Supplementary material for: Bis(diisopropyl­ammonium) hexa­chlorido­stannate(IV)
Source: Acta Crystallogr Sect E Struct Rep Online. 2012 Oct 24;68(Pt 11):m1402–3. doi: 10.1107/S1600536812043371 (PMC3515144; doi:10.1107/S1600536812043371)
Supplement: Supplementary file 3 [file e-68-m1402-Isup3.mol]

Picture 1                                                                       
  PPPPPPPP          3D                              

 30 28  0  0  0  0  0  0  0  0  0     
    9.5436    0.0000    0.0000 Sn  0  0  0  1
   11.5190   -0.7915    1.1214 Cl  0  0  0  1
    7.5682    0.7915   -1.1214 Cl  0  0  0  1
    8.7479    1.0474    2.0502 Cl  0  0  0  1
   10.3393   -1.0474   -2.0502 Cl  0  0  0  1
   10.6923    2.0816   -0.6029 Cl  0  0  0  1
    8.3949   -2.0816    0.6029 Cl  0  0  0  1
    6.5010    3.3545    1.1466 N   0  0  0  1
    7.1780    4.6371    0.7362 C   0  0  0  1
    5.2127    2.9699    0.4554 C   0  0  0  1
    7.0498    2.6683    1.0784 H   0  0  0  1
    6.3181    3.4687    1.9837 H   0  0  0  1
    4.7512    1.6625    1.0664 C   0  0  0  1
    4.1832    4.0724    0.6115 C   0  0  0  1
    5.4659    2.8289   -0.4887 H   0  0  0  1
    4.0742    4.2787    1.5424 H   0  0  0  1
    3.3437    3.7803    0.2483 H   0  0  0  1
    4.4801    4.8562    0.1425 H   0  0  0  1
    5.4313    0.9957    0.9468 H   0  0  0  1
    3.9432    1.3755    0.6352 H   0  0  0  1
    4.5868    1.7877    2.0035 H   0  0  0  1
    7.4902    4.6216   -0.7482 C   0  0  0  1
    8.4244    4.7938    1.5880 C   0  0  0  1
    6.5601    5.3115    0.9518 H   0  0  0  1
    8.1880    4.7304    2.5160 H   0  0  0  1
    8.8238    5.6506    1.4168 H   0  0  0  1
    9.0505    4.1002    1.3693 H   0  0  0  1
    8.0426    3.8629   -0.9508 H   0  0  0  1
    7.9537    5.4278   -0.9864 H   0  0  0  1
    6.6720    4.5639   -1.2466 H   0  0  0  1
  1  2  1  0  0  0  0
  1  3  1  0  0  0  0
  1  4  1  0  0  0  0
  1  5  1  0  0  0  0
  1  6  1  0  0  0  0
  1  7  1  0  0  0  0
  8  9  1  0  0  0  0
  8 10  1  0  0  0  0
  8 11  1  0  0  0  0
  8 12  1  0  0  0  0
 10 13  1  0  0  0  0
 10 14  1  0  0  0  0
 10 15  1  0  0  0  0
 14 16  1  0  0  0  0
 14 17  1  0  0  0  0
 14 18  1  0  0  0  0
 13 19  1  0  0  0  0
 13 20  1  0  0  0  0
 13 21  1  0  0  0  0
  9 22  1  0  0  0  0
  9 23  1  0  0  0  0
  9 24  1  0  0  0  0
 23 25  1  0  0  0  0
 23 26  1  0  0  0  0
 23 27  1  0  0  0  0
 22 28  1  0  0  0  0
 22 29  1  0  0  0  0
 22 30  1  0  0  0  0
M  END
